# Supplementary material for: A novel equation for the estimation of low-density lipoprotein cholesterol in the Saudi Arabian population: a derivation and validation study
Source: Sci Rep. 2024 Mar 5;14:5478. doi: 10.1038/s41598-024-55921-w (PMC10914719; doi:10.1038/s41598-024-55921-w)
Supplement: Supplementary file 1 — Supplementary Information 1. [file 41598_2024_55921_MOESM1_ESM.csv]

Serial #	Age at time of lipid test	Sex	TC	LDL-C	TG	HDL-C	Non-HDL-C	VLDL-C	FBS	HbA1C
1	59	M	1.47	0.13	0.41	0.98	0.49	0.36	-	7
2	61	M	1.67	0.6	0.82	0.74	0.93	0.33	-	-
3	73	M	1.22	0.66	0.64	0.38	0.84	0.18	-	7
4	88	F	1.84	0.77	2.2	0.35	1.49	0.72	-	-
5	66	F	2.53	0.85	0.9	1.24	1.29	0.44	5.4	5.8
6	51	M	2.23	0.9	1.04	0.84	1.39	0.49	7.2	6.9
7	72	M	1.91	0.94	1.44	0.67	1.24	0.3	8.2	6.9
8	66	M	2.02	0.94	1.05	0.88	1.14	0.2	-	-
9	69	F	2.73	0.97	1.62	1.11	1.62	0.65	5.5	5.1
10	64	F	3.61	1.01	1.15	1.58	2.03	1.02	9	7.9
11	53	F	2.24	1.03	0.7	0.93	1.31	0.28	-	-
12	53	M	2.46	1.04	2.63	0.79	1.67	0.63	-	-
13	62	M	2.08	1.05	0.84	0.92	1.16	0.11	7.4	7.6
14	51	F	2.47	1.05	1.42	0.97	1.50	0.45	-	-
15	79	F	3.86	1.05	2.45	0.773	3.09	2.04	-	-
16	70	F	3.27	1.06	1.3	1.42	1.85	0.79	-	-
17	44	M	5.14	1.06	2.06	3.41	1.73	0.67	-	-
18	68	F	2.12	1.07	1.58	0.67	1.45	0.38	-	-
19	29	M	4.72	1.08	5.52	0.62	4.10	3.02	5.4	6
20	56	M	2.2	1.09	1.28	0.72	1.48	0.39	8.7	7.6
21	42	F	2.65	1.11	1.64	1.17	1.48	0.37	5.8	5.7
22	71	F	2.95	1.11	1.18	1.31	1.64	0.53	20.5	10.5
23	84	F	3.26	1.11	0.89	1.84	1.42	0.31	-	-
24	70	M	2.21	1.11	0.93	0.85	1.36	0.25	-	-
25	64	F	2.76	1.12	1.04	1.23	1.53	0.41	4.3	8
26	66	F	2.48	1.13	1.01	1.18	1.30	0.17	12.8	6.81
27	57	M	2.55	1.16	2.42	0.74	1.81	0.65	-	-
28	37	M	2.86	1.17	2.4	0.64	2.22	1.05	6.7	6.1
29	54	M	2.3	1.18	1.02	0.78	1.52	0.34	6.6	8.2
30	70	M	2.79	1.18	0.6	1.45	1.34	0.16	-	-
31	82	M	2.55	1.19	1.13	0.95	1.6	0.41	-	-
32	68	M	2.48	1.21	0.78	1.09	1.39	0.18	-	-
33	64	M	2.11	1.21	1.22	0.85	1.26	0.05	-	-
34	70	F	2.35	1.22	1.13	0.679	1.67	0.45	5.06	6.9
35	53	M	3.15	1.23	4.17	0.8	2.35	1.12	14.8	9.7
36	60	F	2.97	1.23	0.84	1.71	1.26	0.03	-	-
37	57	M	2.54	1.24	2.26	1.03	1.51	0.27	-	-
38	64	M	3.09	1.25	0.5	1.68	1.41	0.16	-	-
39	57	F	3.07	1.28	1.31	1.43	1.64	0.36	-	-
40	65	F	3.99	1.29	2.59	1.63	2.36	1.07	6.4	5.57
41	61	F	2.9	1.33	0.89	1.42	1.48	0.15	7.2	7.38
42	67	F	3.27	1.33	2.66	0.96	2.31	0.98	7.4	8.7
43	76	M	2.35	1.33	0.78	0.94	1.41	0.08	-	-
44	69	M	2.67	1.33	2.98	0.86	1.81	0.48	-	-
45	54	F	2.56	1.34	1.09	1	1.56	0.22	5.4	8.4
46	41	F	2.73	1.34	0.32	1.28	1.45	0.11	5	-
47	71	F	3.01	1.34	0.81	1.4	1.61	0.27	-	-
48	53	F	3.77	1.35	0.68	2.03	1.74	0.39	-	5.4
49	64	M	2.34	1.35	1.19	0.69	1.65	0.30	4.9	7.2
50	71	M	2.3	1.35	0.83	0.92	1.38	0.03	-	-
51	62	F	3.29	1.35	1.9	1.81	1.48	0.13	-	-
52	63	M	3.25	1.36	0.89	1.57	1.68	0.32	7.2	6.9
53	58	F	5.71	1.36	2.83	1.36	4.35	2.99	-	-
54	88	M	3.19	1.37	0.68	1.65	1.54	0.17	19.4	7.2
55	72	M	2.53	1.37	1.12	1.06	1.47	0.1	-	-
56	76	M	2.71	1.38	0.41	1.2	1.51	0.13	-	-
57	29	F	3.07	1.38	1.6	1.21	1.86	0.48	-	-
58	60	F	3.44	1.38	1.68	1.79	1.65	0.27	-	-
59	29	F	2.5	1.39	0.78	0.88	1.62	0.23	4.9	5.3
60	60	F	3.29	1.39	0.93	1.53	1.76	0.37	-	-
61	67	F	2.84	1.4	1.24	1.02	1.82	0.42	10.3	7.5
62	58	M	3.5	1.4	0.9	1.63	1.87	0.47	-	-
63	66	M	2.82	1.4	4.43	0.73	2.09	0.69	-	-
64	70	F	3.51	1.41	1.92	1.6	1.91	0.50	5.2	6
65	53	F	4.6	1.41	0.55	2.74	1.86	0.45	-	-
66	62	F	2.57	1.41	1.2	1.11	1.46	0.05	-	-
67	63	M	2.88	1.41	1.23	0.97	1.91	0.50	-	-
68	18	F	2.96	1.42	0.95	1.47	1.49	0.07	5	-
69	43	M	2.22	1.42	1.72	0.62	1.6	0.18	-	-
70	77	M	3.39	1.42	1.76	1.31	2.08	0.66	-	-
71	27	M	3.13	1.43	1.02	1.4	1.73	0.30	5.1	5
72	83	M	2.64	1.43	0.57	1.004	1.64	0.21	-	-
73	66	M	3.23	1.43	2.11	1.01	2.22	0.79	-	-
74	64	M	2.61	1.44	2.02	0.58	2.03	0.59	-	-
75	72	M	6.68	1.44	3.73	3.9	2.78	1.34	-	-
76	71	M	2.97	1.45	1.36	1.2	1.77	0.32	7.4	6.16
77	28	F	3.65	1.45	0.95	2.15	1.5	0.05	-	-
78	72	M	2.78	1.45	1.3	1.07	1.71	0.26	-	-
79	62	F	2.63	1.45	1.95	0.94	1.69	0.24	-	-
80	54	F	2.66	1.46	0.57	0.99	1.67	0.21	6.5	6.5
81	55	M	2.96	1.46	1.3	1.04	1.92	0.46	-	-
82	71	M	3.03	1.46	1.78	1.09	1.94	0.48	-	-
83	66	M	3.15	1.47	1.73	1.21	1.94	0.47	8.6	6.22
84	19	F	3.78	1.47	2.1	1.95	1.83	0.36	4.5	-
85	33	F	2.96	1.47	0.86	1.36	1.6	0.13	-	-
86	63	F	3.29	1.47	4.68	0.95	2.34	0.87	-	-
87	61	M	2.48	1.48	2.05	0.69	1.79	0.31	6.5	7.3
88	43	F	3.15	1.48	0.48	1.579	1.57	0.09	-	-
89	87	M	2.95	1.48	1.25	1.15	1.8	0.32	-	-
90	57	F	3.53	1.48	1.25	1.61	1.92	0.44	-	-
91	27	M	3.15	1.49	0.74	1.19	1.96	0.47	4.2	5.6
92	69	F	2.93	1.49	1.34	1.15	1.78	0.29	-	-
93	28	F	3.24	1.5	0.36	1.59	1.65	0.15	4.2	5.5
94	80	F	3.93	1.5	0.18	2.03	1.9	0.4	-	-
95	59	M	2.82	1.50	0.68	1.01	1.81	0.31	-	-
96	69	M	2.78	1.51	1.07	1.06	1.72	0.21	-	-
97	73	M	2.63	1.51	2.51	0.74	1.89	0.38	-	-
98	35	M	2.84	1.52	0.78	1.01	1.83	0.31	6.5	5
99	50	F	3.07	1.52	1.26	1.53	1.54	0.02	5.5	5.3
100	77	M	2.66	1.52	0.83	0.68	1.98	0.46	7.3	6.1
101	64	F	2.83	1.52	0.75	1.14	1.69	0.17	5.4	8.3
102	73	F	3.8	1.52	0.8	2.07	1.73	0.21	-	-
103	58	M	2.76	1.52	0.89	1.07	1.69	0.17	-	-
104	58	M	3.07	1.53	0.76	1.43	1.64	0.11	6.9	6.6
105	88	M	3.76	1.53	0.62	2.18	1.58	0.05	-	-
106	76	F	3.26	1.53	0.85	1.39	1.87	0.34	-	-
107	64	M	3.07	1.53	0.86	1.16	1.91	0.38	-	-
108	59	F	3.01	1.53	1.23	1.18	1.83	0.30	-	-
109	52	M	2.38	1.53	2.19	0.24	2.14	0.61	-	-
110	45	M	2.96	1.54	0.96	1.16	1.80	0.26	5.6	5.9
111	61	F	7.31	1.54	5.52	1.4	5.91	4.37	-	-
112	60	M	2.7	1.55	1.47	1.04	1.66	0.11	6.4	6.54
113	56	F	3.14	1.55	1.09	1.49	1.65	0.10	6.4	6.94
114	82	F	3.41	1.55	2.59	1.06	2.35	0.80	10.5	11
115	31	F	3.44	1.55	0.45	1.81	1.63	0.08	-	-
116	31	M	4.26	1.55	0.53	2.68	1.58	0.03	-	-
117	36	F	4.1	1.55	0.73	2.35	1.75	0.20	-	-
118	73	F	2.8	1.55	0.87	1.07	1.73	0.18	-	-
119	66	F	3.41	1.55	2.59	1.19	2.22	0.67	-	-
120	61	F	2.84	1.56	1.16	0.96	1.88	0.32	5.6	6.4
121	24	F	2.9	1.56	0.5	1.12	1.78	0.22	-	-
122	30	M	3.32	1.56	0.93	1.22	2.10	0.54	-	-
123	65	M	3.16	1.56	0.96	1.26	1.9	0.34	-	-
124	54	F	3.08	1.56	1.23	0.99	2.09	0.53	-	-
125	74	F	3.11	1.56	2.01	1.13	1.98	0.42	-	-
126	65	M	3.53	1.57	0.54	1.9	1.63	0.06	4.8	5.7
127	37	M	3.33	1.57	0.86	1.19	2.14	0.57	6.3	6.4
128	45	M	2.87	1.57	1.15	1.03	1.84	0.27	-	10.8
129	58	F	4.17	1.57	0.68	2.42	1.75	0.18	-	-
130	40	M	3.6	1.58	0.82	1.83	1.77	0.19	8.4	7.3
131	68	M	3.24	1.58	0.54	1.61	1.63	0.05	-	-
132	53	M	3.05	1.58	0.7	0.94	2.11	0.53	-	-
133	64	F	4.73	1.58	0.85	2.83	1.9	0.32	-	-
134	58	F	2.98	1.58	1.91	0.76	2.22	0.64	-	-
135	63	M	3.22	1.59	1.58	1.25	1.97	0.38	10.1	7.3
136	73	M	2.81	1.59	1.97	0.97	1.84	0.25	7.5	7.39
137	66	F	3.25	1.59	1.14	1.42	1.83	0.24	10.4	8.39
138	58	M	3.34	1.59	2.96	0.89	2.45	0.86	8.1	8.6
139	46	F	3.15	1.59	0.41	1.49	1.66	0.07	-	-
140	26	F	3.16	1.59	0.59	1.5	1.66	0.07	-	-
141	24	F	3.42	1.59	0.84	1.45	1.97	0.38	-	-
142	63	F	3.09	1.59	0.98	1.15	1.94	0.35	-	-
143	64	M	3.31	1.59	1.73	1.43	1.88	0.29	-	-
144	76	M	3.01	1.6	0.86	1.28	1.73	0.13	5.72	5.9
145	56	M	2.67	1.6	1.71	0.64	2.03	0.43	8	9.17
146	22	F	3.64	1.6	0.44	1.87	1.77	0.17	5.7	-
147	61	F	3.62	1.6	0.85	1.68	1.94	0.34	-	-
148	53	F	2.94	1.6	0.98	1.07	1.87	0.27	-	-
149	62	F	5.07	1.6	2.13	1.69	3.38	1.78	-	-
150	65	M	3.19	1.6	2.48	1.07	2.12	0.52	-	-
151	57	F	3.42	1.61	0.89	1.56	1.86	0.25	-	-
152	81	F	4.01	1.61	0.99	2.24	1.77	0.16	-	-
153	67	M	2.98	1.61	1.07	1.17	1.81	0.2	-	-
154	77	M	2.69	1.61	1.58	0.66	2.03	0.42	-	-
155	55	F	3.72	1.61	3.97	1.11	2.61	1	-	-
156	45	F	4.69	1.62	0.74	2.91	1.78	0.16	-	-
157	58	M	3.01	1.62	0.88	1.2	1.81	0.19	-	-
158	72	F	3.04	1.62	0.99	1.1	1.94	0.32	-	-
159	67	F	3.36	1.62	1.19	1.56	1.8	0.18	-	-
160	65	F	3.77	1.62	2.38	1.1	2.67	1.05	-	-
161	56	M	3.3	1.63	2.39	0.95	2.35	0.72	6.6	6
162	71	F	3.38	1.63	1.91	1.23	2.15	0.52	6.6	6.9
163	63	F	3.83	1.63	0.82	1.98	1.85	0.22	-	-
164	65	M	2.77	1.63	1.43	0.59	2.18	0.55	-	-
165	72	F	2.84	1.63	2.15	0.83	2.01	0.38	-	-
166	64	M	3.05	1.64	1.64	1.16	1.89	0.25	8.8	7
167	43	F	3.51	1.64	0.42	1.82	1.69	0.05	-	-
168	50	F	3.57	1.64	0.67	1.67	1.90	0.26	-	-
169	75	M	3.26	1.64	0.76	1.30	1.96	0.32	-	-
170	57	F	2.92	1.64	1.77	1	1.92	0.28	-	-
171	61	M	3.2	1.64	2.9	0.79	2.41	0.77	-	-
172	60	F	3.1	1.65	1.04	1.13	1.97	0.32	4.7	9.2
173	54	F	3.51	1.66	1.37	1.39	2.12	0.46	4.8	5
174	58	M	3.62	1.66	5.97	0.77	2.85	1.19	5.6	5.3
175	58	F	3.64	1.66	1.29	1.65	1.99	0.33	5.1	5.4
176	48	M	2.95	1.66	0.94	1.05	1.90	0.24	5.2	5.4
177	55	F	3.58	1.66	2.65	1.25	2.33	0.67	8.9	9.1
178	73	M	2.79	1.66	1.02	1.04	1.75	0.09	-	9.6
179	65	F	4.92	1.66	0.6	2.79	2.13	0.47	-	-
180	68	M	3.24	1.66	0.92	1.34	1.9	0.24	-	-
181	56	F	3.07	1.67	2.22	1.07	2.00	0.33	9.1	8.6
182	60	F	3.28	1.67	0.61	1.5	1.78	0.11	-	-
183	28	F	3.45	1.67	0.74	1.6	1.85	0.18	-	-
184	56	F	3.25	1.67	1.28	1.23	2.02	0.35	-	-
185	53	F	4.58	1.68	5.27	0.76	3.82	2.14	5.3	5.1
186	44	F	3.02	1.68	1.51	0.86	2.16	0.48	12.1	7.4
187	66	F	2.77	1.68	1.01	1.05	1.72	0.04	-	-
188	60	F	3.21	1.68	1.31	1.3	1.91	0.23	-	-
189	66	M	3.61	1.68	1.57	1.28	2.33	0.65	-	-
190	25	F	4.87	1.69	0.52	3.04	1.83	0.14	-	-
191	43	F	3.48	1.69	0.88	1.45	2.03	0.34	-	-
192	68	F	3.07	1.69	1.74	0.81	2.26	0.57	-	-
193	69	F	3.3	1.7	1.02	1.41	1.89	0.19	7.4	7.1
194	81	F	3.34	1.7	0.87	1.53	1.81	0.11	5	-
195	71	F	4.12	1.70	0.74	2.03	2.09	0.39	-	-
196	64	F	4.66	1.7	0.86	2.77	1.89	0.19	-	-
197	78	F	3.51	1.7	0.96	1.4	2.11	0.41	-	-
198	59	M	3.52	1.7	1.24	1.38	2.14	0.44	-	-
199	61	M	2.96	1.71	1.4	0.92	2.04	0.33	5.7	5.8
200	26	M	3.18	1.71	0.57	1.38	1.8	0.09	-	-
201	62	M	2.61	1.71	0.73	0.84	1.77	0.06	-	-
202	49	F	3.05	1.71	0.73	1.23	1.82	0.11	-	-
203	51	F	3.38	1.71	1.28	1.49	1.89	0.18	-	-
204	59	M	2.99	1.71	2.26	0.79	2.2	0.49	-	-
205	32	F	3.75	1.72	0.49	1.98	1.77	0.05	-	-
206	90	F	3.75	1.72	0.59	1.96	1.79	0.07	-	-
207	77	M	2.9	1.72	0.73	1.01	1.89	0.17	-	-
208	86	F	3.1	1.72	0.92	1.26	1.84	0.12	-	-
209	60	F	2.9	1.72	0.96	1.07	1.83	0.11	-	-
210	63	F	3.2	1.72	1.13	1.178	2.022	0.302	-	-
211	60	M	3.26	1.72	2.5	1.14	2.12	0.4	-	-
212	68	M	3.28	1.73	0.8	1.16	2.12	0.39	6.8	7.2
213	67	M	3.17	1.73	2.6	0.79	2.38	0.65	6.5	8.1
214	22	F	3.59	1.73	0.42	1.71	1.88	0.15	-	-
215	25	M	3.25	1.73	0.49	1.46	1.79	0.06	-	-
216	54	M	2.81	1.73	0.83	0.75	2.06	0.33	-	-
217	51	F	3.19	1.73	0.89	1.24	1.95	0.22	-	-
218	56	M	3.22	1.73	1.04	1.14	2.08	0.35	-	-
219	57	M	3.91	1.73	1.37	1.51	2.40	0.67	-	-
220	63	F	3.28	1.74	2.49	0.91	2.37	0.63	6	6.26
221	75	F	3.65	1.74	0.55	1.76	1.89	0.15	-	-
222	60	M	3.11	1.74	0.67	1.28	1.83	0.09	-	-
223	77	M	3.23	1.74	0.71	1.05	2.18	0.44	-	-
224	80	M	3.16	1.74	0.79	1.09	2.07	0.33	-	-
225	90	M	2.79	1.75	1.04	0.93	1.86	0.11	-	5.9
226	54	F	3.14	1.75	1.08	1.07	2.07	0.32	5.6	6
227	57	F	3.75	1.75	0.91	1.48	2.27	0.52	-	12.29
228	55	F	3.45	1.75	0.68	1.46	1.99	0.24	-	-
229	23	F	2.48	1.75	0.71	0.24	2.24	0.49	-	-
230	51	F	3.57	1.75	0.77	1.44	2.13	0.38	-	-
231	63	M	4.18	1.75	0.82	2.27	1.91	0.16	-	-
232	82	F	3.21	1.75	1.02	1.1	2.11	0.36	-	-
233	57	F	3.32	1.75	1.07	1.52	1.8	0.05	-	-
234	65	F	2.91	1.75	2.5	0.79	2.12	0.37	-	-
235	50	M	3.04	1.75	2.66	0.58	2.46	0.71	-	-
236	39	M	2.57	1.76	1.08	0.71	1.86	0.1	-	4.9
237	63	F	3.66	1.76	0.74	1.44	2.22	0.46	5.6	6
238	57	F	2.93	1.76	0.68	1.147	1.78	0.02	5.9	6.6
239	20	F	3.26	1.76	1.72	1.28	1.98	0.22	7.4	7.18
240	22	F	3.8	1.76	0.65	1.6	2.2	0.44	-	-
241	79	M	3	1.76	0.61	1.05	1.95	0.19	-	-
242	26	F	4.18	1.76	0.70	2.00	2.18	0.42	-	-
243	66	F	3.14	1.76	0.86	1.11	2.03	0.27	-	-
244	59	F	3.8	1.76	1.04	1.82	1.98	0.22	-	-
245	61	M	3.29	1.76	1.37	1.41	1.88	0.12	-	-
246	65	M	3.04	1.76	1.59	1.01	2.03	0.27	-	-
247	51	F	4.02	1.76	2.03	2.16	1.86	0.1	-	-
248	66	F	3.56	1.77	0.82	1.59	1.97	0.20	5.5	5.8
249	68	M	3.24	1.77	3.8	0.66	2.58	0.81	13.9	11
250	44	F	3.39	1.77	0.72	1.57	1.82	0.05	-	-
251	50	F	2.87	1.77	1.15	0.77	2.1	0.33	-	-
252	48	F	3.64	1.77	1.86	1.42	2.22	0.45	-	-
253	75	M	3.14	1.78	1.8	0.77	2.37	0.59	6.5	6.4
254	75	F	3.99	1.78	0.67	2.06	1.93	0.15	-	-
255	45	F	3.42	1.78	0.83	1.48	1.94	0.16	-	-
256	81	M	3.64	1.78	2.38	1.52	2.12	0.34	-	-
257	76	F	3.66	1.78	2.58	0.95	2.71	0.93	-	-
258	57	M	3.37	1.79	0.73	1.38	1.99	0.2	6.5	6.36
259	61	F	3.4	1.79	0.75	1.44	1.96	0.17	6.7	6.4
260	73	F	2.91	1.79	2.11	0.74	2.17	0.38	5.39	6.8
261	73	M	2.8	1.79	0.87	0.89	1.91	0.12	-	-
262	72	F	3.79	1.79	0.99	1.46	2.33	0.54	-	-
263	59	F	3.28	1.79	1.04	1.24	2.04	0.25	-	-
264	67	F	3.5	1.79	1.18	1.37	2.13	0.34	-	-
265	75	M	2.96	1.79	1.94	0.64	2.32	0.53	-	-
266	21	M	3.46	1.8	0.68	1.47	1.99	0.19	5.2	-
267	33	F	3.13	1.8	0.78	1.22	1.91	0.11	5.4	-
268	73	M	3.11	1.8	1.18	1.15	1.96	0.16	-	-
269	66	F	3.42	1.8	2.04	1.31	2.11	0.31	-	-
270	37	F	3.52	1.81	0.62	1.65	1.87	0.06	-	-
271	67	F	3.48	1.81	0.70	1.57	1.91	0.1	-	-
272	71	F	3.96	1.81	0.83	2.13	1.83	0.02	-	-
273	41	F	3.47	1.81	0.86	1.51	1.96	0.15	-	-
274	56	F	3.53	1.81	1.94	1.45	2.08	0.27	-	-
275	18	M	3.11	1.82	0.8	1.23	1.88	0.06	4.4	5.8
276	53	M	3.1	1.82	1.06	1.03	2.07	0.25	-	-
277	30	F	3.07	1.82	1.73	1.01	2.06	0.24	-	-
278	77	M	5.16	1.82	6.61	0.68	4.48	2.66	-	-
279	53	M	3.36	1.83	2.37	0.75	2.61	0.78	7.3	6.3
280	59	F	4.65	1.83	1	2.18	2.47	0.64	6.3	6.73
281	49	M	3.39	1.83	0.95	1.23	2.16	0.33	-	-
282	81	M	3.28	1.83	1.09	1.16	2.12	0.29	-	-
283	64	M	3.45	1.83	1.15	1.61	1.84	0.01	-	-
284	86	F	3.66	1.83	1.21	1.52	2.14	0.31	-	-
285	56	M	2.86	1.83	1.5	0.89	1.97	0.14	-	-
286	69	F	3.62	1.83	1.57	0.90	2.72	0.89	-	-
287	70	M	2.94	1.83	2.39	0.71	2.23	0.4	-	-
288	36	M	3.03	1.84	0.62	0.98	2.05	0.21	5.3	5.2
289	47	F	3.37	1.84	1.52	0.89	2.48	0.64	8.3	7.66
290	39	F	3.7	1.84	0.85	1.64	2.06	0.22	-	-
291	71	F	3.88	1.84	1.11	1.54	2.34	0.5	-	-
292	78	M	3.13	1.84	1.31	0.93	2.20	0.36	-	-
293	53	M	3.97	1.84	5.19	0.87	3.1	1.26	-	-
294	21	F	3.29	1.85	0.28	1.31	1.98	0.13	-	-
295	39	F	4.03	1.85	0.86	1.99	2.04	0.19	-	-
296	55	F	4.2	1.85	1.51	1.61	2.59	0.74	-	-
297	32	F	4.51	1.85	1.64	2.43	2.08	0.23	-	-
298	82	M	3.42	1.85	1.91	0.98	2.44	0.59	-	-
299	85	F	3.04	1.86	0.68	0.76	2.28	0.42	-	5.1
300	24	F	4.18	1.86	0.51	2.28	1.9	0.04	-	-
301	27	F	3.6	1.86	0.68	1.52	2.08	0.22	-	-
302	64	M	3.06	1.86	0.88	1.03	2.03	0.17	-	-
303	33	M	3.13	1.86	2.38	0.78	2.35	0.49	-	-
304	63	M	3.43	1.86	2.38	0.7	2.73	0.87	-	-
305	75	M	3.42	1.86	3.04	0.32	3.10	1.24	-	-
306	60	F	3.5	1.87	0.46	1.53	1.97	0.10	12.7	9
307	28	F	4.74	1.87	0.38	2.8	1.94	0.07	-	-
308	46	F	3.7	1.87	0.39	1.76	1.94	0.07	-	-
309	37	F	3.2	1.87	0.95	1.28	1.92	0.05	-	-
310	70	F	3.52	1.87	0.96	1.28	2.24	0.37	-	-
311	57	M	3.28	1.87	0.99	1.22	2.06	0.19	-	-
312	69	M	3.26	1.87	1.30	1.01	2.25	0.38	-	-
313	54	M	2.78	1.87	1.67	0.7	2.08	0.21	-	-
314	47	F	3.67	1.88	4.53	0.8	2.87	0.99	8.7	6.4
315	38	F	3.96	1.88	0.54	1.7	2.26	0.38	-	-
316	58	F	3.48	1.88	0.65	1.42	2.06	0.18	-	-
317	48	M	2.65	1.88	0.7	0.68	1.97	0.09	-	-
318	50	F	3.86	1.88	0.79	1.70	2.16	0.28	-	-
319	68	F	3.46	1.88	1.19	1.46	2	0.12	-	-
320	37	F	3.51	1.88	1.2	1.39	2.12	0.24	-	-
321	80	M	3.14	1.88	1.28	0.89	2.25	0.37	-	-
322	42	F	3.83	1.88	1.71	1.46	2.37	0.49	-	-
323	60	M	3.06	1.88	2.66	0.58	2.48	0.6	-	-
324	51	F	3.5	1.88	3.23	0.86	2.64	0.76	-	-
325	58	F	4.1	1.89	0.81	1.94	2.16	0.27	-	-
326	38	M	3.58	1.89	1.75	1.09	2.49	0.60	-	-
327	64	M	3.13	1.89	2.17	0.76	2.37	0.48	-	-
328	18	F	3.47	1.9	1.74	0.81	2.66	0.76	5.5	-
329	49	F	3.74	1.9	0.59	1.74	2.00	0.1	-	-
330	75	F	3.88	1.9	0.84	1.53	2.35	0.45	-	-
331	78	M	3.01	1.9	0.97	0.84	2.17	0.27	-	-
332	70	M	3.28	1.9	0.99	1.02	2.26	0.36	-	-
333	54	M	3.21	1.9	1.02	1.14	2.07	0.17	-	-
334	82	M	2.96	1.9	1.07	0.82	2.14	0.24	-	-
335	55	M	3.38	1.9	1.38	1.18	2.20	0.30	-	-
336	46	M	3.42	1.9	1.48	1.09	2.33	0.43	-	-
337	60	M	3.44	1.90	1.52	1.21	2.23	0.33	-	-
338	57	M	3.35	1.9	1.69	1.01	2.34	0.44	-	-
339	39	M	3	1.9	1.82	0.68	2.32	0.42	-	-
340	65	M	3.22	1.9	2.11	1.08	2.14	0.24	-	-
341	58	F	3.79	1.91	0.87	1.60	2.19	0.28	-	-
342	46	M	3.58	1.91	0.91	1.29	2.29	0.38	-	-
343	60	F	3.7	1.92	0.62	1.45	2.25	0.33	6.3	5.7
344	65	F	3.67	1.92	0.58	1.7	1.97	0.05	-	-
345	75	M	3.48	1.92	0.87	1.16	2.32	0.40	-	-
346	64	M	3.68	1.92	0.88	1.41	2.27	0.35	-	-
347	29	M	3.45	1.92	1.02	1.20	2.25	0.33	-	-
348	36	M	2.98	1.92	1.05	0.85	2.13	0.21	-	-
349	70	M	3.63	1.92	1.16	1.28	2.35	0.43	-	-
350	66	M	4.05	1.92	3.26	1.04	3.01	1.09	-	-
351	55	M	4.12	1.93	0.66	1.69	2.43	0.50	5	5.4
352	64	F	3.52	1.93	1.91	1.1	2.42	0.49	5.9	5.8
353	70	F	4.36	1.93	1.27	1.94	2.42	0.49	7.2	7.39
354	21	F	3.61	1.93	0.43	1.45	2.16	0.23	10.2	10.2
355	61	F	3.91	1.93	0.89	1.35	2.56	0.63	-	-
356	23	F	3.66	1.94	0.61	1.67	1.99	0.05	4.5	4.9
357	27	F	3.83	1.94	0.66	1.82	2.01	0.07	5.1	5.82
358	72	M	3.37	1.94	1.24	1.09	2.28	0.34	4.9	6.69
359	54	F	3.98	1.94	2.52	1.54	2.44	0.50	10.2	7.4
360	40	F	3.32	1.94	0.53	1.21	2.11	0.17	-	-
361	39	M	4.19	1.94	4.53	0.66	3.53	1.59	-	-
362	45	F	4.92	1.95	0.96	2.75	2.17	0.22	4.7	5.7
363	87	F	3.54	1.95	2.01	0.73	2.81	0.86	6.8	7.2
364	61	M	3.52	1.95	0.78	1.47	2.05	0.10	-	9.43
365	53	M	3.22	1.95	1.24	1.06	2.16	0.21	-	10.4
366	44	F	3.05	1.95	0.41	1.07	1.98	0.03	5.9	-
367	38	M	3.61	1.95	0.58	1.54	2.07	0.12	-	-
368	59	F	3.53	1.95	1.41	1.17	2.36	0.41	-	-
369	71	M	3.72	1.95	3.93	0.88	2.84	0.89	-	-
370	73	F	3.82	1.96	0.82	1.5	2.32	0.36	4.3	6
371	45	M	3.1	1.96	1.25	0.94	2.16	0.20	5.5	7.02
372	35	F	3.15	1.96	0.81	1.18	1.97	0.01	-	-
373	56	F	3.38	1.96	1.09	1.08	2.30	0.34	-	-
374	57	F	3.97	1.96	2.29	1.27	2.70	0.74	-	-
375	63	F	4.01	1.97	2.58	1.02	2.99	1.02	7.2	6.3
376	73	F	4.43	1.97	1.19	1.7	2.73	0.76	-	-
377	83	F	3.59	1.97	1.56	1.2	2.39	0.42	-	-
378	52	F	3.88	1.98	1.03	1.52	2.36	0.38	5.7	6.1
379	62	F	3.82	1.98	0.75	1.1	2.72	0.74	11.6	10.4
380	61	M	3.29	1.98	0.84	1.18	2.11	0.13	-	-
381	66	F	3.97	1.99	0.74	1.78	2.19	0.20	5.64	5.5
382	26	F	4.73	1.99	0.63	2.39	2.34	0.35	5.1	5.54
383	31	M	3.78	1.99	1.5	1.66	2.12	0.13	5.6	-
384	48	F	3.77	1.99	0.78	1.28	2.49	0.5	-	-
385	58	F	3.37	1.99	1.25	1.22	2.15	0.16	-	-
386	46	M	3.4	1.99	1.35	1.16	2.24	0.25	-	-
387	22	F	4.66	2	0.48	2.31	2.35	0.35	4.8	5.2
388	68	F	3.3	2	1.02	1.15	2.15	0.15	5.1	6.2
389	52	F	3.54	2	0.67	1.28	2.26	0.26	-	-
390	51	F	3.82	2.01	1.11	1.22	2.60	0.59	-	6.7
391	71	F	4.08	2.01	1.24	1.63	2.45	0.44	7	6.9
392	70	F	2.97	2.01	0.97	0.74	2.23	0.22	11.6	8.1
393	71	M	3.36	2.01	0.91	1.2	2.16	0.15	6.3	9.52
394	58	F	4.32	2.01	0.97	1.95	2.37	0.36	-	-
395	55	M	3.98	2.01	4.21	0.58	3.4	1.39	-	-
396	46	F	3.38	2.02	0.71	1.35	2.03	0.01	4.8	4.91
397	54	F	3.44	2.02	0.85	1.18	2.26	0.24	5.2	5.2
398	49	F	3.57	2.02	2.57	0.85	2.72	0.70	5.7	6.13
399	71	M	2.79	2.02	0.66	0.755	2.04	0.02	-	-
400	84	F	3.51	2.02	0.86	1.28	2.23	0.21	-	-
401	52	F	3.85	2.02	0.87	1.48	2.37	0.35	-	-
402	52	M	3.82	2.02	1.11	1.3	2.52	0.5	-	-
403	48	F	3.57	2.02	3.4	1.15	2.42	0.4	-	-
404	27	M	3.63	2.03	0.7	1.37	2.26	0.23	4.9	4.89
405	49	M	3.32	2.03	1.76	0.81	2.51	0.48	6.3	6.2
406	20	F	3.67	2.03	0.41	1.58	2.09	0.06	4.7	-
407	71	F	4.01	2.03	1.06	1.88	2.13	0.1	-	-
408	60	F	3.59	2.04	1.2	1.45	2.14	0.1	5.2	5.6
409	50	M	3.38	2.04	1.29	1.02	2.36	0.32	5.8	6.2
410	64	F	3.75	2.04	0.71	1.47	2.28	0.24	6.1	-
411	38	F	3.65	2.04	0.6	1.43	2.22	0.18	-	-
412	47	M	4.14	2.04	1.75	0.87	3.27	1.23	-	-
413	70	M	3.11	2.04	1.78	0.75	2.36	0.32	-	-
414	69	F	4.89	2.04	1.82	1.85	3.04	1	-	-
415	45	M	3.26	2.05	1.18	1.18	2.08	0.03	6.1	5.79
416	56	M	3.63	2.05	0.92	1.06	2.57	0.52	-	-
417	37	F	3.27	2.05	1.08	1.02	2.25	0.2	-	-
418	50	M	3.58	2.05	2.79	0.75	2.83	0.78	-	-
419	36	M	3.94	2.05	3.94	0.74	3.2	1.15	-	-
420	22	M	3.49	2.06	0.56	1.32	2.17	0.11	-	5.1
421	44	F	3.8	2.06	0.96	1.45	2.35	0.29	5	5.4
422	68	F	4.07	2.06	1.31	1.79	2.28	0.22	5.8	6.11
423	54	F	3.87	2.06	1	1.56	2.31	0.25	6.2	6.17
424	49	F	3.63	2.06	0.59	1.477	2.15	0.09	5.63	6.5
425	64	F	4.19	2.06	0.82	1.89	2.3	0.24	-	-
426	45	M	4.21	2.06	5.62	0.42	3.79	1.73	-	-
427	70	M	2.86	2.07	0.76	0.72	2.14	0.07	8.9	7.9
428	68	M	3.72	2.07	3.07	1.03	2.69	0.62	10.4	8.2
429	62	M	3.2	2.07	1.7	0.81	2.39	0.32	-	-
430	56	F	4.6	2.08	0.89	1.81	2.79	0.71	4.4	5.2
431	54	F	3.95	2.08	0.72	1.52	2.43	0.35	4.7	5.22
432	63	F	4.05	2.08	0.84	1.66	2.39	0.31	6.2	6.4
433	28	M	3.63	2.08	0.52	1.41	2.22	0.14	-	-
434	27	F	4.13	2.08	0.57	1.88	2.25	0.17	-	-
435	42	F	3.55	2.08	0.91	1.37	2.18	0.1	-	-
436	59	M	4	2.08	2.34	1.21	2.79	0.71	-	-
437	32	F	4.66	2.09	0.77	2.28	2.38	0.29	4.6	4.2
438	68	F	3.99	2.09	1.05	1.49	2.5	0.41	6.4	6.2
439	50	M	3.66	2.09	1.9	0.95	2.71	0.62	10.1	14
440	53	F	3.37	2.09	0.91	1	2.37	0.28	-	-
441	59	M	3.7	2.09	1.07	1.34	2.36	0.27	-	-
442	38	M	3.19	2.1	0.68	0.95	2.24	0.14	4.9	5.3
443	50	F	3.91	2.1	0.82	1.28	2.63	0.53	-	-
444	52	F	4.88	2.1	1	2.48	2.40	0.3	-	-
445	50	M	3.48	2.1	1.01	1.05	2.43	0.33	-	-
446	62	F	3.95	2.11	1.43	1.16	2.79	0.68	5.8	5.77
447	64	F	4.23	2.11	4.54	0.89	3.34	1.23	8	7
448	50	M	4.28	2.11	1.96	1.06	3.22	1.11	9.2	10.2
449	63	M	3.84	2.11	0.8	1.45	2.39	0.28	-	-
450	48	F	4.05	2.12	0.68	1.77	2.28	0.16	-	-
451	65	M	3.18	2.12	1.01	0.97	2.21	0.09	-	-
452	50	F	4.19	2.12	1.58	1.65	2.54	0.42	-	-
453	50	M	3.74	2.12	1.69	0.82	2.92	0.80	-	-
454	76	F	4.01	2.12	2.22	0.99	3.02	0.9	-	-
455	50	F	3.46	2.13	1.09	1.21	2.25	0.12	-	5.85
456	72	M	3.65	2.13	0.73	1.38	2.27	0.14	8.7	7.21
457	44	F	3.6	2.13	1.87	0.78	2.82	0.69	-	-
458	69	F	3.71	2.14	0.95	1.22	2.49	0.35	5.1	5.8
459	54	M	3.52	2.14	1.08	1.17	2.35	0.21	5.2	9.2
460	44	F	4.22	2.14	0.63	1.83	2.39	0.25	-	-
461	82	M	3.36	2.14	0.99	0.93	2.43	0.29	-	-
462	58	F	3.78	2.14	1.93	1.16	2.62	0.48	-	-
463	57	F	4.19	2.14	3.99	0.78	3.41	1.27	-	-
464	44	F	4.18	2.15	0.95	1.51	2.67	0.52	-	-
465	67	F	4.24	2.15	1.94	1.32	2.92	0.77	-	-
466	55	M	3.74	2.15	2.53	1.09	2.65	0.5	-	-
467	23	F	3.48	2.16	0.56	1.27	2.21	0.05	4.8	-
468	27	F	3.7	2.16	0.75	1.47	2.23	0.07	-	-
469	79	M	3.56	2.16	1.73	0.94	2.62	0.46	-	-
470	29	F	4.09	2.17	0.54	1.69	2.4	0.23	-	-
471	33	M	3.61	2.17	0.77	0.91	2.7	0.53	-	-
472	58	F	3.9	2.18	0.91	1.43	2.47	0.29	5.2	5.3
473	59	F	3.98	2.18	2.1	1.77	2.21	0.03	5.9	5.6
474	50	M	3.23	2.18	0.89	0.97	2.26	0.08	5.5	5.82
475	54	F	3.27	2.18	2.07	0.8	2.47	0.29	6.2	7.1
476	57	F	4.39	2.18	0.58	1.79	2.6	0.42	-	-
477	35	F	3.9	2.18	0.65	1.4	2.5	0.32	-	-
478	71	M	3.35	2.18	0.81	1.00	2.35	0.17	-	-
479	61	F	4.22	2.18	1.22	1.61	2.61	0.43	-	-
480	69	M	3.54	2.18	1.49	1.02	2.52	0.34	-	-
481	27	M	3.54	2.18	4.75	0.59	2.95	0.77	-	-
482	34	M	3.61	2.19	0.95	1.13	2.48	0.29	5.2	5.06
483	70	F	3.69	2.19	1.47	1.2	2.49	0.30	4.9	6
484	70	F	3.39	2.2	0.89	1.049	2.341	0.141	7.97	6.9
485	51	M	4.08	2.2	1.71	1.42	2.66	0.46	7	8.4
486	55	F	4.28	2.20	1.22	1.39	2.89	0.69	-	-
487	65	M	3.52	2.2	2	0.97	2.55	0.35	-	-
488	76	M	4.79	2.2	4.39	1.15	3.64	1.44	-	-
489	42	F	4.03	2.21	1.25	1.47	2.56	0.35	5	4.79
490	42	F	3.54	2.21	0.67	1.07	2.47	0.26	4.7	5.17
491	62	M	3.89	2.21	0.69	1.46	2.43	0.22	5.2	5.5
492	62	F	4.24	2.21	1.56	1.4	2.84	0.63	4.9	5.9
493	49	F	4.56	2.21	1.45	0.77	3.79	1.58	-	-
494	25	M	3.57	2.21	2.44	0.8	2.77	0.56	-	-
495	62	F	4.05	2.21	2.63	1.43	2.62	0.41	-	-
496	51	M	4.33	2.21	4.31	0.92	3.41	1.2	-	-
497	23	F	3.21	2.22	0.58	0.97	2.24	0.02	8.2	7.6
498	64	F	4.17	2.22	1.09	1.82	2.35	0.13	-	-
499	65	F	4	2.22	1.22	1.43	2.57	0.35	-	-
500	81	F	3.87	2.22	1.99	0.97	2.9	0.68	-	-
501	76	F	3.22	2.23	1.29	0.86	2.36	0.13	9.3	7.1
502	45	F	4.22	2.23	0.54	1.83	2.39	0.16	-	-
503	56	M	3.81	2.23	1.01	1.28	2.53	0.3	-	-
504	35	F	4.32	2.23	1.62	1.82	2.5	0.27	-	-
505	47	F	3.72	2.23	2.26	0.7	3.02	0.79	-	-
506	56	M	4.24	2.23	4.35	0.75	3.49	1.26	-	-
507	63	F	3.43	2.24	1.19	1.01	2.42	0.18	-	-
508	57	M	3.84	2.25	1.93	1.31	2.53	0.28	5	5.6
509	59	F	3.74	2.25	0.87	1.34	2.40	0.15	4.2	8.2
510	65	F	3.35	2.25	1.23	0.97	2.38	0.13	-	-
511	53	F	4.91	2.25	2.02	1.58	3.33	1.08	-	-
512	61	F	4.69	2.25	3.10	1.24	3.45	1.20	-	-
513	45	F	4.46	2.26	2.44	1.6	2.86	0.6	-	-
514	37	F	3.86	2.27	0.69	1.58	2.28	0.01	-	-
515	55	M	4.07	2.27	0.96	1.42	2.65	0.38	-	-
516	56	M	3.96	2.27	1.01	1.49	2.47	0.2	-	-
517	47	M	5.05	2.27	6.77	1.12	3.93	1.66	-	-
518	40	M	4.02	2.28	0.75	1.35	2.67	0.39	5.5	5.7
519	25	F	4.23	2.28	0.84	1.86	2.37	0.09	-	-
520	47	M	4.46	2.28	2.58	1.10	3.36	1.08	-	-
521	75	M	4.18	2.28	3.06	0.82	3.36	1.08	-	-
522	56	M	4.55	2.28	6.88	0.68	3.87	1.59	-	-
523	69	M	4.91	2.29	6.49	1.16	3.75	1.46	8.3	6.29
524	83	M	4.06	2.29	2.48	0.96	3.10	0.81	7.8	6.7
525	34	F	4.49	2.29	0.86	2.14	2.35	0.06	-	-
526	66	F	4.25	2.29	2.06	1.14	3.11	0.82	-	-
527	65	M	4.05	2.29	2.72	1	3.05	0.76	-	-
528	58	M	3.74	2.3	2.34	0.95	2.79	0.49	-	-
529	75	F	4.33	2.31	1.51	1.46	2.87	0.56	6.3	7.03
530	25	F	4.53	2.31	0.58	1.62	2.91	0.6	-	-
531	43	F	4.32	2.31	0.79	1.38	2.94	0.63	-	-
532	45	M	3.72	2.31	0.89	0.94	2.78	0.47	-	-
533	58	F	3.81	2.31	1.32	1.16	2.65	0.34	-	-
534	22	F	4.4	2.32	0.76	1.69	2.71	0.39	4.9	-
535	33	F	3.86	2.32	0.67	1.35	2.51	0.19	-	-
536	58	F	4.69	2.32	0.72	2.34	2.35	0.03	-	-
537	24	F	4.17	2.32	0.74	1.29	2.88	0.56	-	-
538	81	F	4.48	2.32	0.97	1.6	2.88	0.56	-	-
539	38	M	4.34	2.32	1.98	1.58	2.76	0.44	-	-
540	48	F	3.98	2.33	0.38	1.56	2.42	0.09	4.8	5
541	82	M	3.56	2.33	1	0.98	2.58	0.25	5.9	5.7
542	53	F	3.74	2.33	0.62	1.33	2.41	0.08	5.2	5.8
543	56	M	3.68	2.33	0.69	0.88	2.80	0.47	8.3	9.34
544	44	F	3.72	2.33	0.62	1.08	2.64	0.31	-	-
545	49	F	4.38	2.33	1.26	1.39	2.99	0.66	-	-
546	38	M	3.9	2.33	2.6	0.81	3.09	0.76	-	-
547	44	F	4.3	2.34	0.51	1.26	3.04	0.7	4.7	5.3
548	52	F	4.29	2.34	0.86	1.24	3.05	0.71	4.8	5.47
549	58	F	3.87	2.34	2.2	0.8	3.07	0.73	6	7
550	58	M	3.25	2.34	1.73	0.9	2.35	0.01	10.9	7.9
551	60	F	3.61	2.34	1.69	1.1	2.51	0.17	9	8
552	79	M	3.98	2.34	1.25	1.49	2.49	0.15	-	-
553	72	M	4.48	2.35	0.56	1.59	2.89	0.54	8.2	7.8
554	52	F	3.93	2.35	0.84	1.21	2.72	0.37	-	-
555	49	F	4.28	2.35	1.32	1.54	2.74	0.39	-	-
556	42	M	4.25	2.35	4.49	0.94	3.31	0.96	-	-
557	38	F	4.43	2.36	0.75	1.86	2.57	0.21	5.2	6
558	57	F	4.67	2.36	1.65	2.16	2.51	0.15	7.4	7.5
559	51	F	4.43	2.36	0.9	1.94	2.49	0.13	11.7	7.5
560	68	F	4.32	2.37	1.36	1.45	2.87	0.50	6.2	6.2
561	62	F	3.89	2.37	1.76	1.18	2.71	0.34	5.6	6.62
562	54	F	3.98	2.37	1.17	1.13	2.85	0.48	6.2	6.67
563	75	M	3.94	2.37	1.8	1.17	2.77	0.4	10	9.5
564	33	M	4.28	2.37	0.54	1.82	2.46	0.09	-	-
565	54	M	4.54	2.37	0.89	1.31	3.23	0.86	-	-
566	49	M	3.86	2.37	1.27	1.24	2.62	0.25	-	-
567	57	F	3.88	2.37	1.86	1.07	2.81	0.44	-	-
568	49	M	4.15	2.38	2.47	1.14	3.01	0.63	5.1	5.4
569	63	M	4.22	2.38	4.45	0.9	3.32	0.94	5.9	5.84
570	67	M	3.88	2.38	2.85	0.7	3.18	0.80	9.5	8.8
571	65	F	4.44	2.38	2.34	1.672	2.768	0.388	-	-
572	45	M	4.14	2.39	1.21	1.22	2.92	0.53	-	-
573	54	M	4.08	2.39	1.95	1.15	2.93	0.54	-	-
574	64	M	3.88	2.39	2.44	1.05	2.83	0.44	-	-
575	42	M	4.67	2.39	4.81	0.95	3.72	1.33	-	-
576	67	F	4.7	2.4	0.96	1.61	3.09	0.69	-	6.1
577	37	M	4.24	2.4	0.74	1.44	2.8	0.4	9.5	7
578	58	F	4.65	2.4	0.63	2.05	2.60	0.20	-	-
579	75	F	4.51	2.4	1.15	1.38	3.13	0.73	-	-
580	49	M	3.68	2.4	2.39	0.76	2.92	0.52	-	-
581	52	F	4.88	2.40	3.32	1.07	3.81	1.41	-	-
582	37	M	3.72	2.41	0.78	1.02	2.70	0.29	-	-
583	26	F	3.97	2.41	0.91	1.22	2.75	0.34	-	-
584	57	F	4.37	2.41	1.79	1.48	2.89	0.48	-	-
585	67	F	3.57	2.42	1.1	1.04	2.53	0.11	6	5.7
586	18	F	3.72	2.42	0.62	1.02	2.70	0.28	4.9	-
587	69	F	3.76	2.42	1.62	1.09	2.67	0.25	-	-
588	43	F	4.3	2.43	0.93	1.53	2.77	0.34	5.8	5.5
589	70	F	3.66	2.43	1.26	1.13	2.53	0.10	5.1	5.6
590	43	F	4.47	2.43	0.67	1.43	3.04	0.61	4.8	5.7
591	66	F	4.07	2.43	2.10	0.97	3.10	0.67	-	-
592	63	F	4.82	2.44	1.72	1.78	3.04	0.6	-	-
593	27	F	3.98	2.45	0.49	1.48	2.5	0.05	4.5	5.4
594	74	F	5	2.45	1.05	1.95	3.05	0.60	9.4	5.9
595	57	M	4.13	2.46	0.84	1.59	2.54	0.08	4.4	5.7
596	20	F	4.19	2.46	0.56	1.37	2.82	0.36	4.7	-
597	22	F	4.21	2.46	0.66	1.56	2.65	0.19	-	-
598	30	F	3.7	2.46	0.73	1.05	2.65	0.19	-	-
599	78	F	5.72	2.46	0.77	2.75	2.97	0.51	-	-
600	25	M	3.93	2.46	0.91	1.08	2.85	0.39	-	-
601	44	F	5.46	2.46	1.14	2.32	3.14	0.68	-	-
602	77	M	4.19	2.46	1.90	1.12	3.07	0.61	-	-
603	48	F	4.56	2.47	3.98	1.05	3.51	1.04	5.3	5.7
604	38	M	4.48	2.47	2.92	1.17	3.31	0.84	6	5.9
605	52	M	4.34	2.47	2.81	0.8	3.54	1.07	5.8	6.4
606	61	F	4.51	2.47	0.66	1.72	2.79	0.32	-	-
607	81	F	4.85	2.47	0.74	2.16	2.69	0.22	-	-
608	63	F	4.11	2.47	1.76	1.35	2.76	0.29	-	-
609	28	F	3.96	2.48	0.94	1.11	2.85	0.37	-	-
610	58	M	3.7	2.48	1.16	0.96	2.74	0.26	-	-
611	45	F	4.29	2.48	1.71	1.8	2.49	0.01	-	-
612	25	F	3.94	2.49	0.69	1.25	2.69	0.20	-	4.38
613	62	M	3.57	2.49	3.72	0.83	2.74	0.25	-	7.6
614	73	M	4.08	2.49	0.62	1.29	2.79	0.3	-	-
615	34	F	4.54	2.49	0.82	1.68	2.86	0.37	-	-
616	42	F	4.37	2.49	0.90	1.77	2.60	0.11	-	-
617	58	F	4.56	2.49	1.44	1.3	3.26	0.77	-	-
618	71	M	5.9	2.49	2.57	1.49	4.41	1.92	-	-
619	61	F	3.92	2.5	1.11	1.235	2.69	0.19	7.88	10
620	89	M	4.01	2.5	0.84	1.31	2.70	0.2	-	-
621	50	F	4.28	2.50	1.16	1.42	2.86	0.36	-	-
622	54	M	3.93	2.5	1.89	1.14	2.79	0.29	-	-
623	42	F	4.18	2.51	2.01	1.33	2.85	0.34	4.9	5.6
624	59	F	4	2.51	1.09	1.47	2.53	0.02	5	5.7
625	24	F	4.69	2.51	0.63	2.16	2.53	0.02	-	-
626	24	M	3.94	2.51	0.83	0.95	2.99	0.48	-	-
627	57	F	4.53	2.51	0.84	1.38	3.15	0.64	-	-
628	53	F	5.5	2.51	0.85	1.83	3.67	1.16	-	-
629	29	F	4.04	2.51	0.86	1.34	2.70	0.19	-	-
630	42	F	4.71	2.51	0.86	2.01	2.70	0.19	-	-
631	26	F	3.64	2.51	1.07	1.11	2.53	0.02	-	-
632	58	F	4.36	2.51	1.33	1.63	2.73	0.22	-	-
633	52	M	3.79	2.51	1.43	1.09	2.70	0.19	-	-
634	63	F	4.22	2.51	1.71	1.06	3.16	0.65	-	-
635	66	M	4.08	2.51	2.47	0.92	3.16	0.65	-	-
636	73	F	3.76	2.51	2.58	1.06	2.7	0.19	-	-
637	52	M	4.76	2.52	3.32	0.99	3.77	1.25	5.7	5.5
638	55	F	5	2.52	1.29	1.79	3.21	0.69	6.4	6.5
639	83	F	4.06	2.52	1.57	1.28	2.78	0.26	7.8	7
640	71	F	3.94	2.52	2.54	0.8	3.14	0.62	15.6	11.8
641	52	F	4.67	2.52	0.80	2.00	2.67	0.15	-	-
642	31	M	3.99	2.52	1.71	1.10	2.89	0.37	-	-
643	55	F	4.11	2.52	2.00	1.37	2.74	0.22	-	-
644	23	M	3.86	2.53	0.78	1.13	2.73	0.2	-	5.84
645	23	F	4.02	2.53	1.37	1.23	2.79	0.26	3	9.78
646	25	M	3.9	2.53	0.55	1.19	2.71	0.18	-	-
647	75	F	4.35	2.53	0.87	1.69	2.66	0.13	-	-
648	63	F	4.63	2.53	1.00	1.89	2.74	0.21	-	-
649	70	M	4.21	2.53	1.21	1.29	2.92	0.39	-	-
650	39	M	4.16	2.53	1.38	0.9	3.26	0.73	-	-
651	49	F	4.45	2.53	1.85	1.01	3.44	0.91	-	-
652	66	F	4.25	2.53	2.26	1.01	3.24	0.71	-	-
653	49	F	4.12	2.53	2.50	0.87	3.25	0.72	-	-
654	57	M	4.15	2.53	3.06	1.25	2.9	0.37	-	-
655	69	F	3.73	2.54	1.29	1.106	2.62	0.08	14.54	13
656	26	F	4.77	2.54	0.53	2.03	2.74	0.2	-	-
657	34	M	4.2	2.54	1.39	1.23	2.97	0.43	-	-
658	46	F	4.13	2.54	1.58	1.06	3.07	0.53	-	-
659	35	M	4.13	2.54	2.23	0.84	3.29	0.75	-	-
660	73	M	4.53	2.54	3.78	1.1	3.43	0.89	-	-
661	21	F	4.04	2.55	0.32	1.31	2.73	0.18	6	5.3
662	63	M	3.97	2.55	1.11	1.23	2.74	0.19	5.1	6.57
663	27	M	4.09	2.55	0.34	1.46	2.63	0.08	-	-
664	55	M	4.56	2.55	0.69	1.82	2.74	0.19	-	-
665	46	F	4.57	2.55	1.54	1.29	3.28	0.73	-	-
666	66	M	4.91	2.55	3.41	0.77	4.14	1.59	-	-
667	32	F	5.25	2.56	3.51	1.64	3.61	1.05	5.6	5.2
668	21	F	3.73	2.56	0.77	1.14	2.59	0.03	5.1	-
669	56	F	5.08	2.56	0.74	2.3	2.78	0.22	-	-
670	27	M	3.9	2.56	0.79	1.17	2.73	0.17	-	-
671	49	M	4.08	2.56	1.09	1.3	2.78	0.22	-	-
672	79	M	3.88	2.56	1.23	1.01	2.87	0.31	-	-
673	64	F	5.04	2.56	2.67	1.61	3.43	0.87	-	-
674	25	F	4.94	2.57	0.77	2.22	2.72	0.15	4	5
675	41	M	4.18	2.57	0.68	1.37	2.81	0.24	4.5	5
676	63	F	5.01	2.57	0.64	2.19	2.82	0.25	5.9	5.8
677	44	F	4.05	2.57	0.69	1.26	2.79	0.22	-	-
678	51	F	4.26	2.57	0.75	1.50	2.76	0.19	-	-
679	58	M	4.05	2.57	0.83	1.01	3.04	0.47	-	-
680	49	M	4.07	2.57	1.35	1.01	3.06	0.49	-	-
681	81	M	3.81	2.57	2.01	0.82	2.99	0.42	-	-
682	66	M	3.65	2.58	0.79	1.02	2.63	0.05	-	-
683	26	F	4.42	2.58	1.18	1.61	2.81	0.23	-	-
684	49	M	4.45	2.58	1.27	1.17	3.28	0.7	-	-
685	63	M	3.96	2.58	2.04	0.92	3.04	0.46	-	-
686	52	F	4.28	2.58	2.93	1.06	3.22	0.64	-	-
687	54	F	4.41	2.59	1.05	1.63	2.78	0.19	5.3	5.5
688	47	F	3.98	2.59	2.24	1.245	2.74	0.15	-	5.6
689	56	F	4.31	2.59	0.73	1.41	2.90	0.31	-	-
690	34	F	4.7	2.59	0.76	1.85	2.85	0.26	-	-
691	43	F	3.93	2.59	1.47	1.22	2.71	0.12	-	-
692	63	M	3.89	2.6	0.64	1.26	2.63	0.03	5.9	7.3
693	49	F	4.57	2.6	1.06	1.3	3.27	0.67	7.3	7.76
694	31	F	4.13	2.6	0.57	1.20	2.93	0.33	-	-
695	65	F	3.99	2.60	0.61	1.08	2.91	0.31	-	-
696	39	F	3.93	2.6	0.75	1.22	2.71	0.11	-	-
697	34	F	3.99	2.6	1.22	1.04	2.95	0.35	-	-
698	45	M	4.21	2.6	1.61	0.82	3.39	0.79	-	-
699	61	F	4.7	2.6	1.94	1.24	3.46	0.86	-	-
700	45	F	4.13	2.6	2.41	1.03	3.10	0.5	-	-
701	49	F	4.59	2.61	0.91	1.37	3.22	0.61	5	6.3
702	62	M	4.78	2.61	1.68	1.1	3.68	1.07	6.3	7.4
703	72	F	4.51	2.61	2.60	1.14	3.37	0.76	-	-
704	61	F	4.47	2.61	3.06	0.84	3.63	1.02	-	-
705	66	M	4.85	2.61	4.23	1.01	3.84	1.23	-	-
706	44	F	4.6	2.62	0.61	1.71	2.89	0.27	-	-
707	77	F	4.62	2.62	0.65	1.45	3.17	0.55	-	-
708	42	F	4.08	2.62	1.03	1.27	2.81	0.19	-	-
709	57	M	3.95	2.62	1.16	1.26	2.69	0.07	-	-
710	77	M	4.73	2.63	2.13	1.48	3.25	0.62	-	7.9
711	38	F	5.22	2.63	0.66	1.90	3.32	0.69	-	-
712	25	F	4.33	2.63	0.87	1.60	2.73	0.1	-	-
713	72	M	4.28	2.63	1.58	1.30	2.98	0.35	-	-
714	48	F	4.99	2.63	1.65	1.70	3.29	0.66	-	-
715	46	F	4.46	2.64	0.96	1.21	3.25	0.61	-	-
716	70	F	4.45	2.64	1.82	1.08	3.37	0.73	-	-
717	23	F	4.74	2.65	0.46	2.05	2.69	0.04	4.8	4.75
718	65	M	4.21	2.65	1.06	0.96	3.25	0.6	6	6.5
719	37	F	4.06	2.65	0.8	1.33	2.73	0.08	-	-
720	49	F	4.74	2.65	0.93	1.74	3.00	0.35	-	-
721	49	M	4.34	2.65	1.04	1.53	2.81	0.16	-	-
722	64	F	4.58	2.65	1.14	1.71	2.87	0.22	-	-
723	27	F	4.41	2.65	1.19	1.73	2.68	0.03	-	-
724	55	M	4.17	2.65	1.31	1.37	2.80	0.15	-	-
725	57	F	4.89	2.65	1.53	1.64	3.25	0.6	-	-
726	74	M	4.04	2.65	1.66	1.03	3.01	0.36	-	-
727	68	F	4.28	2.65	1.89	1.251	3.029	0.379	-	-
728	52	F	4.49	2.65	2.13	1.68	2.81	0.16	-	-
729	61	F	4.4	2.66	1.1	1.3	3.10	0.44	5	5.17
730	62	F	4.71	2.66	0.76	1.59	3.12	0.46	5.6	5.2
731	55	M	4.21	2.66	2.59	0.89	3.32	0.66	-	8.2
732	55	F	4.13	2.66	0.66	1.45	2.68	0.02	-	-
733	34	M	3.96	2.67	0.94	1.13	2.83	0.16	4.9	4.8
734	21	F	4.98	2.67	0.95	2.04	2.94	0.27	4.7	4.95
735	62	F	4.76	2.67	1.14	1.61	3.15	0.48	6	5.68
736	65	F	4.93	2.67	1.15	1.72	3.21	0.54	6.2	6.9
737	62	M	4.2	2.67	0.60	1.50	2.70	0.03	-	-
738	28	F	4.48	2.67	0.65	1.65	2.83	0.16	-	-
739	26	F	4.72	2.67	0.7	1.89	2.83	0.16	-	-
740	39	F	4.48	2.67	0.75	1.71	2.77	0.1	-	-
741	31	F	4.19	2.67	0.78	1.51	2.68	0.01	-	-
742	30	F	6.23	2.67	1.02	3.15	3.08	0.41	-	-
743	47	M	3.85	2.67	1.03	0.93	2.92	0.25	-	-
744	43	F	4.48	2.67	1.47	1.52	2.96	0.29	-	-
745	53	F	4.17	2.67	2.45	1.19	2.98	0.31	-	-
746	89	F	4.49	2.67	2.82	1.23	3.26	0.59	-	-
747	60	M	4.68	2.68	3.45	0.79	3.89	1.21	5.5	5.23
748	49	M	3.74	2.68	1.1	0.9	2.84	0.16	5.8	6
749	52	F	4.03	2.68	1.85	1.1	2.93	0.25	6.1	6.1
750	59	M	4.3	2.68	1.73	0.8	3.50	0.82	7	7.87
751	23	F	5.09	2.68	0.53	2.23	2.86	0.18	-	-
752	31	F	4.45	2.68	0.79	1.72	2.73	0.05	-	-
753	41	F	4.48	2.68	0.83	1.56	2.92	0.24	-	-
754	55	F	4.43	2.68	1.91	1.31	3.12	0.44	-	-
755	40	F	5.94	2.68	6.76	0.60	5.34	2.66	-	-
756	55	F	4.45	2.69	1.8	1.26	3.19	0.50	6	6.1
757	52	F	4.33	2.69	1.8	1.02	3.31	0.62	6.7	6.6
758	61	F	4.47	2.69	2.73	1.09	3.38	0.69	8.6	6.8
759	22	F	4.22	2.69	0.53	1.46	2.76	0.07	7.8	6.9
760	58	F	5.99	2.69	0.40	3.24	2.75	0.06	-	-
761	32	F	4.19	2.69	1.54	1.07	3.12	0.43	-	-
762	26	F	5.02	2.69	1.97	1.80	3.22	0.53	-	-
763	38	M	4.26	2.69	2.5	1.3	2.96	0.27	-	-
764	75	M	4.52	2.69	2.75	0.63	3.89	1.2	-	-
765	45	M	5.06	2.7	4.4	0.89	4.17	1.47	5.7	5.1
766	43	M	4.16	2.7	2.59	0.82	3.34	0.64	-	-
767	52	F	4.57	2.70	0.59	1.66	2.91	0.21	-	-
768	26	M	5.96	2.70	0.70	3.09	2.87	0.17	-	-
769	30	F	5.02	2.7	0.95	1.80	3.22	0.52	-	-
770	39	F	4.62	2.70	1.06	1.76	2.86	0.16	-	-
771	29	M	3.89	2.70	1.15	1.09	2.80	0.1	-	-
772	50	F	4.01	2.7	2.12	1.2	2.81	0.11	-	-
773	46	F	4.7	2.7	2.92	1.27	3.43	0.73	-	-
774	56	M	4.08	2.71	2.65	0.82	3.26	0.55	6.8	6.7
775	22	F	4.65	2.71	0.61	1.6	3.05	0.34	5.5	-
776	41	M	4.59	2.71	0.76	1.77	2.82	0.11	-	-
777	59	M	4.27	2.71	1.10	1.4	2.87	0.16	-	-
778	50	F	4.28	2.71	1.35	1.01	3.27	0.56	-	-
779	72	M	4.27	2.71	2.16	1.15	3.12	0.41	-	-
780	27	M	4.44	2.71	2.47	1.34	3.10	0.39	-	-
781	54	F	4.52	2.72	1.69	1.07	3.45	0.73	6.2	6.4
782	29	M	3.88	2.72	0.74	0.87	3.01	0.29	-	-
783	38	F	4.8	2.72	0.83	1.78	3.02	0.3	-	-
784	54	F	4.52	2.72	1.07	1.63	2.89	0.17	-	-
785	75	F	4.01	2.72	1.23	0.89	3.12	0.4	-	-
786	45	M	4.89	2.72	1.59	1.15	3.74	1.02	-	-
787	57	F	3.99	2.72	2.06	0.92	3.07	0.35	-	-
788	28	F	4.22	2.72	2.33	0.9	3.32	0.6	-	-
789	73	F	4.47	2.72	2.37	1.09	3.38	0.66	-	-
790	71	M	5.31	2.72	5.39	0.96	4.35	1.63	-	-
791	39	M	5.59	2.72	6.93	1.02	4.57	1.85	-	-
792	66	F	5.18	2.73	1.99	1.89	3.29	0.56	5.5	5.6
793	28	F	5	2.73	0.59	2.09	2.91	0.18	-	5.62
794	55	M	4.6	2.73	0.95	1.74	2.86	0.13	4.9	5.88
795	64	M	5.34	2.73	6.15	1.03	4.31	1.58	-	7.1
796	69	M	4.8	2.73	0.99	1.16	3.64	0.91	-	-
797	72	M	4.95	2.73	1.82	1.34	3.61	0.88	-	-
798	36	F	4.38	2.73	2.02	0.99	3.39	0.66	-	-
799	73	M	4.46	2.73	2.36	1.44	3.02	0.29	-	-
800	64	M	4.82	2.73	2.84	1.05	3.77	1.04	-	-
801	65	F	4.52	2.74	0.6	1.552	2.97	0.23	5.5	5.9
802	57	M	4.29	2.74	1.39	0.86	3.43	0.69	5.8	6.3
803	64	M	3.64	2.74	1.47	0.59	3.05	0.31	6.6	7.7
804	37	M	4.2	2.74	0.67	1.37	2.83	0.09	-	-
805	31	F	4.67	2.74	0.49	1.61	3.06	0.32	-	-
806	59	F	6.01	2.74	0.67	2.68	3.33	0.59	-	-
807	29	F	4.39	2.74	0.74	1.36	3.03	0.29	-	-
808	45	M	4.57	2.74	3.47	0.96	3.61	0.87	-	-
809	57	F	4.47	2.75	2.23	0.96	3.51	0.76	7.5	11.04
810	48	F	4.7	2.75	0.74	1.63	3.07	0.32	-	-
811	34	F	5.16	2.75	0.74	2.04	3.12	0.37	-	-
812	60	F	4.13	2.75	0.8	1.11	3.02	0.27	-	-
813	76	F	4.19	2.75	1.17	0.98	3.21	0.46	-	-
814	46	F	5.78	2.75	1.43	2.51	3.27	0.52	-	-
815	60	M	4.48	2.75	2.2	1.13	3.35	0.6	-	-
816	40	F	4.86	2.76	0.86	1.83	3.03	0.27	5.2	4.8
817	23	F	4.88	2.76	0.6	1.73	3.15	0.39	5.3	5.12
818	22	M	4.25	2.76	0.77	1.04	3.21	0.45	-	-
819	25	F	4.11	2.76	0.46	1.23	2.88	0.12	-	-
820	50	F	4.39	2.76	0.56	1.60	2.79	0.03	-	-
821	40	M	4.66	2.76	1.77	1.36	3.30	0.54	-	-
822	44	F	4.23	2.76	1.78	1.04	3.19	0.43	-	-
823	58	F	4.67	2.76	2.08	1.16	3.51	0.75	-	-
824	61	F	4.89	2.76	2.17	1.40	3.49	0.73	-	-
825	49	F	4.83	2.77	1.85	1.47	3.36	0.59	6.4	4
826	50	F	4.65	2.77	1.12	1.59	3.06	0.29	4.8	5.57
827	48	M	6.33	2.77	5.34	0.95	5.38	2.61	5.7	5.6
828	71	M	4.44	2.77	1.31	1.08	3.36	0.59	11.4	7.9
829	36	M	4.61	2.77	0.55	1.49	3.12	0.35	4.8	8.21
830	22	F	5.02	2.77	1.07	2.15	2.87	0.1	5.1	-
831	25	F	5.06	2.77	0.54	1.91	3.15	0.38	-	-
832	34	F	4.47	2.77	0.63	1.64	2.83	0.06	-	-
833	28	M	4.25	2.77	0.79	1.31	2.94	0.17	-	-
834	62	M	4.23	2.77	1.23	0.74	3.49	0.72	-	-
835	66	F	4.65	2.77	2.07	1.4	3.25	0.48	-	-
836	64	F	4.39	2.78	2.45	0.74	3.65	0.87	-	-
837	37	F	4.23	2.78	2.46	1.16	3.07	0.29	-	-
838	64	F	4.91	2.78	2.62	1.29	3.62	0.84	-	-
839	71	F	4.11	2.79	1.07	1.16	2.95	0.16	4.9	5.7
840	58	M	4.25	2.79	0.58	1.26	2.99	0.2	-	-
841	36	F	5.06	2.79	0.79	1.58	3.48	0.69	-	-
842	36	F	4.67	2.79	0.97	1.84	2.83	0.04	-	-
843	50	F	4.8	2.79	1.25	1.62	3.18	0.39	-	-
844	37	F	4.7	2.79	1.72	1.30	3.40	0.61	-	-
845	58	M	4.97	2.8	4.93	0.79	4.18	1.38	6.4	6.7
846	23	M	4.34	2.8	0.77	1.07	3.27	0.47	-	-
847	57	F	4.96	2.8	0.77	1.56	3.40	0.60	-	-
848	53	M	4.71	2.8	0.80	1.24	3.47	0.67	-	-
849	53	F	4.25	2.8	0.85	1.03	3.22	0.42	-	-
850	30	F	4.63	2.8	1.02	1.60	3.03	0.23	-	-
851	49	M	4.41	2.8	2.5	1.04	3.37	0.57	-	-
852	35	F	3.86	2.80	2.83	0.47	3.39	0.59	-	-
853	28	M	4.28	2.81	0.73	1.39	2.89	0.08	6.2	4.12
854	62	F	4.6	2.81	2.12	1.12	3.48	0.67	6.9	6.6
855	52	F	4.35	2.81	0.55	1.37	2.98	0.17	-	-
856	33	M	4.66	2.81	0.89	1.18	3.48	0.67	-	-
857	38	M	4.15	2.81	2.21	1.07	3.08	0.27	-	-
858	62	F	4.32	2.81	2.51	0.81	3.51	0.7	-	-
859	25	F	4.77	2.81	2.94	1.43	3.34	0.53	-	-
860	40	F	4.98	2.81	4.72	1.00	3.98	1.17	-	-
861	22	F	5.13	2.82	0.56	1.86	3.27	0.45	4.7	4.75
862	76	M	4.44	2.82	1.09	1.31	3.13	0.31	4.9	5.1
863	28	M	4.1	2.82	0.66	0.89	3.21	0.39	5.1	5.7
864	64	F	4.33	2.82	1.19	1.49	2.84	0.02	6.5	5.9
865	53	M	4.63	2.82	1.85	1.26	3.37	0.55	5.5	6.2
866	95	F	4.93	2.82	0.56	2.03	2.90	0.08	-	-
867	39	F	4.58	2.82	0.93	1.64	2.94	0.12	-	-
868	52	F	4.31	2.82	1.16	1.46	2.85	0.03	-	-
869	69	F	5.08	2.82	1.26	1.85	3.23	0.41	-	-
870	69	F	4.76	2.82	1.69	1.35	3.41	0.59	-	-
871	70	M	4.75	2.82	1.81	1.46	3.29	0.47	-	-
872	53	M	4.86	2.82	2.15	1.33	3.53	0.71	-	-
873	55	M	5.33	2.82	6.53	0.55	4.78	1.96	-	-
874	40	M	3.84	2.83	1.05	0.93	2.91	0.08	5.8	5.54
875	52	F	4.34	2.83	1.29	1.11	3.23	0.40	11	11.18
876	47	F	4.68	2.83	1.32	1.30	3.38	0.55	-	-
877	26	F	5.15	2.83	1.38	1.77	3.38	0.55	-	-
878	29	M	5.85	2.83	8.08	0.75	5.1	2.27	-	-
879	60	F	4.82	2.84	3.07	1.45	3.37	0.53	4.7	5.2
880	23	F	4.49	2.84	0.93	1.28	3.21	0.37	4.8	5.3
881	66	F	4.56	2.84	1.96	1.38	3.18	0.34	-	13.7
882	42	F	5.11	2.84	1.91	1.25	3.86	1.02	5.4	-
883	53	M	4.91	2.84	0.65	2.05	2.86	0.02	-	-
884	26	F	4.61	2.84	0.71	1.71	2.90	0.06	-	-
885	55	F	4.34	2.84	1.12	1.45	2.89	0.05	-	-
886	53	M	4.06	2.84	1.14	1.01	3.05	0.21	-	-
887	25	F	4.92	2.84	1.2	1.85	3.07	0.23	-	-
888	46	M	5.26	2.84	3.44	1.02	4.24	1.4	-	-
889	56	F	5.08	2.84	3.90	1.15	3.93	1.09	-	-
890	41	F	4.83	2.85	0.79	1.73	3.1	0.25	6.1	5.24
891	66	F	4.85	2.85	2.04	1.45	3.4	0.55	5.2	5.53
892	56	M	5.08	2.85	0.69	2.07	3.01	0.16	4.4	-
893	28	F	5.18	2.85	0.74	2.09	3.09	0.24	-	-
894	30	F	4.89	2.85	0.94	1.54	3.35	0.5	-	-
895	57	F	5.05	2.85	0.95	1.53	3.52	0.67	-	-
896	32	F	4.67	2.85	1.18	1.6	3.07	0.22	-	-
897	61	F	5.07	2.85	1.22	1.68	3.39	0.54	-	-
898	62	F	4.68	2.85	1.51	1.43	3.25	0.4	-	-
899	64	F	4.47	2.85	1.6	1.38	3.09	0.24	-	-
900	50	F	4.82	2.85	2.24	1.52	3.30	0.45	-	-
901	43	M	4.81	2.86	4.47	0.68	4.13	1.27	-	5.2
902	61	F	4.4	2.86	1.53	1.36	3.04	0.18	5.5	6.5
903	62	M	5.08	2.86	2.37	1.29	3.79	0.93	6.5	6.8
904	53	F	4.42	2.86	1.23	1.3	3.12	0.26	6.5	6.81
905	79	F	3.8	2.86	1.27	0.8	3.00	0.14	-	-
906	27	F	4.85	2.86	1.37	1.18	3.67	0.81	-	-
907	69	F	5.13	2.86	1.67	1.83	3.30	0.44	-	-
908	55	M	4.07	2.86	1.76	0.98	3.09	0.23	-	-
909	44	F	5.78	2.86	3.43	1.82	3.96	1.10	-	-
910	59	M	4.98	2.86	4.84	0.86	4.12	1.26	-	-
911	40	M	4.87	2.87	1.43	1.47	3.40	0.53	5.7	5.71
912	61	F	4.47	2.87	1.07	1.231	3.24	0.37	5.69	5.9
913	26	M	4.53	2.87	1.08	1.21	3.32	0.45	-	-
914	31	M	4.6	2.87	1.84	1.10	3.5	0.63	-	-
915	37	M	4.28	2.87	2.97	0.78	3.50	0.63	-	-
916	56	M	5.51	2.87	5.35	1.29	4.22	1.35	-	-
917	40	F	4.39	2.88	1.79	0.98	3.41	0.53	5.1	5.2
918	22	F	4.42	2.88	1.13	1.28	3.14	0.26	-	-
919	35	F	4.88	2.88	0.83	1.60	3.28	0.4	-	-
920	45	M	4.63	2.88	1.64	1.11	3.52	0.64	-	-
921	56	F	5.36	2.88	2.39	1.5	3.86	0.98	-	-
922	36	M	4.75	2.88	2.93	0.91	3.84	0.96	-	-
923	65	F	4.6	2.88	4.11	0.84	3.76	0.88	-	-
924	24	F	5.4	2.89	0.94	1.51	3.89	1.00	4.7	1.36
925	52	F	4.33	2.89	0.85	1.42	2.91	0.02	4.6	5.5
926	46	F	4.71	2.89	3.49	1.021	3.689	0.799	4.8	5.5
927	60	M	4.3	2.89	2.2	1.24	3.06	0.17	5.5	5.8
928	46	F	4.77	2.89	0.93	1.08	3.69	0.80	6.1	5.9
929	44	F	4.52	2.89	2.34	1.46	3.06	0.17	7.2	6.3
930	70	F	5.24	2.89	0.8	1.68	3.56	0.67	6.7	7.6
931	60	M	4.78	2.89	1.67	1.3	3.48	0.59	13.2	8.6
932	63	F	5.75	2.89	1.52	2.52	3.23	0.34	-	-
933	54	F	5.3	2.89	1.84	1.57	3.73	0.84	-	-
934	60	F	4.93	2.89	2.52	1.54	3.39	0.5	-	-
935	62	M	5.07	2.89	2.53	0.87	4.2	1.31	-	-
936	57	F	4.63	2.89	2.89	1.40	3.23	0.34	-	-
937	41	F	4.63	2.9	0.98	1.34	3.29	0.39	-	5.2
938	38	F	4.53	2.9	2.22	1.09	3.44	0.54	5.4	5.7
939	55	F	4.86	2.9	0.25	1.92	2.94	0.04	4.9	5.9
940	56	F	4.42	2.9	0.63	1.37	3.05	0.15	5.5	6.3
941	51	F	4.99	2.9	2.87	1.16	3.83	0.93	6	7.3
942	27	M	4.52	2.9	0.61	1.50	3.02	0.12	-	-
943	78	F	4.31	2.9	0.69	1.16	3.15	0.25	-	-
944	29	M	4.86	2.9	0.74	1.34	3.52	0.62	-	-
945	61	F	4.87	2.9	0.98	1.65	3.22	0.32	-	-
946	59	F	4.66	2.9	1.67	1.05	3.61	0.71	-	-
947	40	M	4.35	2.91	2.51	0.73	3.62	0.71	5.6	4.82
948	56	F	4.67	2.91	2.23	0.61	4.06	1.15	5.3	5.4
949	48	M	3.88	2.91	2.97	0.73	3.15	0.24	6.2	5.7
950	54	F	5.01	2.91	1.04	1.56	3.45	0.54	6	5.9
951	76	M	4.36	2.91	1.75	0.9	3.46	0.55	-	6.41
952	58	F	5.08	2.91	1.71	1.18	3.9	0.99	11	8.3
953	31	M	4.63	2.91	0.60	1.26	3.37	0.46	-	-
954	46	F	4.26	2.91	1.13	1.27	2.99	0.08	-	-
955	28	F	5.74	2.91	1.54	1.63	4.11	1.2	-	-
956	45	F	5	2.91	1.71	1.39	3.61	0.7	-	-
957	56	F	4.72	2.91	2.03	1.24	3.48	0.57	-	-
958	74	F	4.49	2.91	2.59	1.29	3.20	0.29	-	-
959	59	M	4.24	2.91	3.03	0.83	3.41	0.5	-	-
960	52	F	4.43	2.92	0.84	1.45	2.98	0.06	5.6	5.6
961	43	M	4.35	2.92	2.44	0.8	3.55	0.63	5	5.7
962	69	M	4.21	2.92	1.89	1.21	3.00	0.08	6.1	7
963	66	M	3.96	2.92	0.9	0.77	3.19	0.27	8.5	7.8
964	41	M	4.65	2.92	1.34	0.95	3.70	0.78	-	-
965	43	M	4.8	2.92	1.70	1.39	3.41	0.49	-	-
966	67	M	4.23	2.92	1.86	1.07	3.16	0.24	-	-
967	39	F	4.49	2.92	2.22	1.11	3.38	0.46	-	-
968	60	F	4.77	2.92	2.33	1.32	3.45	0.53	-	-
969	63	F	4.79	2.92	3.00	1.2	3.59	0.67	-	-
970	64	F	5.03	2.92	4.03	0.927	4.10	1.18	-	-
971	58	M	4.25	2.93	2.03	0.84	3.41	0.48	5.9	7.6
972	54	M	4.4	2.93	0.64	1.39	3.01	0.08	5.1	-
973	60	F	5.46	2.93	0.56	1.68	3.78	0.85	-	-
974	72	M	4.46	2.93	0.66	1.52	2.94	0.01	-	-
975	25	F	4.16	2.93	0.8	1.12	3.04	0.11	-	-
976	24	F	4.46	2.93	0.99	1.37	3.09	0.16	-	-
977	28	M	4.08	2.93	1.74	0.94	3.14	0.21	-	-
978	60	M	4.62	2.93	1.77	1.03	3.59	0.66	-	-
979	44	M	4.21	2.93	2.44	0.86	3.35	0.42	-	-
980	35	F	5.31	2.94	0.74	2.1	3.21	0.27	4.6	5.5
981	20	F	4.94	2.94	0.73	1.95	2.99	0.05	-	-
982	27	F	4.89	2.94	0.84	1.53	3.36	0.42	-	-
983	49	M	4.39	2.94	1.41	1.01	3.38	0.44	-	-
984	26	M	4.81	2.94	1.57	1.15	3.66	0.72	-	-
985	49	F	4.65	2.94	1.59	1.19	3.46	0.52	-	-
986	44	F	5.11	2.94	1.64	1.74	3.37	0.43	-	-
987	58	F	4.84	2.94	1.78	1.06	3.78	0.84	-	-
988	42	M	3.7	2.94	1.96	0.46	3.24	0.3	-	-
989	53	F	4.89	2.94	2.22	1.36	3.53	0.59	-	-
990	21	F	5.02	2.95	1.12	1.70	3.32	0.37	4.4	4.4
991	62	M	4.58	2.95	1.74	1.1	3.48	0.53	-	6.5
992	40	F	4.66	2.95	2.05	0.97	3.69	0.74	6.2	6.56
993	23	F	5.02	2.95	0.75	1.72	3.30	0.35	4.6	9.5
994	25	F	4.4	2.95	0.58	1.38	3.02	0.07	-	-
995	45	F	5.06	2.95	0.82	1.59	3.47	0.52	-	-
996	64	F	4.46	2.95	1.04	1.21	3.25	0.30	-	-
997	56	F	5.73	2.95	1.17	2.17	3.56	0.61	-	-
998	73	M	3.98	2.96	1.82	0.9	3.08	0.12	5.4	6
999	64	F	4.8	2.96	2.82	1.38	3.42	0.46	10.7	9
1000	22	F	4.59	2.96	0.96	1.47	3.12	0.16	-	-
1001	32	F	4.76	2.96	0.78	1.33	3.43	0.47	-	-
1002	78	F	4.94	2.96	0.89	1.93	3.01	0.05	-	-
1003	75	M	3.88	2.96	2	0.68	3.2	0.24	-	-
1004	76	F	4.43	2.96	2.02	0.81	3.62	0.66	-	-
1005	45	F	4.68	2.97	0.91	1.38	3.30	0.33	5	5.1
1006	48	F	5.12	2.97	0.76	1.48	3.64	0.67	9.3	10.6
1007	41	F	5.44	2.97	0.73	2.40	3.04	0.07	-	-
1008	79	M	4.34	2.97	1.25	0.94	3.4	0.43	-	-
1009	52	F	5.08	2.97	1.98	0.88	4.20	1.23	-	-
1010	60	F	4.92	2.97	2.19	1.45	3.47	0.503	-	-
1011	64	M	4.74	2.97	2.44	1.01	3.73	0.76	-	-
1012	46	M	4.49	2.97	2.53	1.04	3.45	0.48	-	-
1013	55	M	5.19	2.97	3.00	0.90	4.29	1.32	-	-
1014	77	M	5.06	2.97	3.51	1.08	3.98	1.01	-	-
1015	39	F	5.54	2.98	2.35	1.59	3.95	0.97	4.7	5.36
1016	69	F	4.7	2.98	0.88	1.4	3.30	0.32	4.6	5.6
1017	56	M	4.94	2.98	4.75	0.88	4.06	1.08	6.2	6.34
1018	39	F	5.03	2.98	1	1.55	3.48	0.50	5	-
1019	25	F	4.76	2.98	0.48	1.46	3.3	0.32	5.1	-
1020	36	M	4.64	2.98	1.45	1.23	3.41	0.43	-	-
1021	25	M	4.63	2.98	1.76	0.79	3.84	0.86	-	-
1022	68	M	4.56	2.98	1.79	1.27	3.29	0.31	-	-
1023	44	F	4.66	2.98	2.12	1.27	3.39	0.41	-	-
1024	69	M	4.89	2.98	2.8	0.96	3.93	0.95	-	-
1025	61	M	4.48	2.98	3.85	0.81	3.67	0.69	-	-
1026	56	F	4.68	2.98	3.91	0.81	3.87	0.89	-	-
1027	69	M	4.97	2.98	4.31	0.85	4.12	1.14	-	-
1028	51	F	4.65	2.99	1.18	1.5	3.15	0.16	5.3	4.53
1029	56	F	4.35	2.99	0.88	1.24	3.11	0.12	5.6	4.8
1030	44	M	5.27	2.99	3.88	1.03	4.24	1.25	4.9	5.5
1031	56	F	5.18	2.99	0.63	2.18	3.00	0.01	5.6	5.8
1032	60	F	4.35	2.99	0.94	1.23	3.12	0.13	5.8	5.8
1033	53	F	5.47	2.99	1.15	1.56	3.91	0.92	6.4	6.3
1034	27	M	5.1	2.99	3.4	0.89	4.21	1.22	18.1	8.3
1035	56	F	4.87	2.99	1.83	1.47	3.4	0.41	12.9	10.8
1036	53	F	4.94	2.99	0.67	1.72	3.22	0.23	-	-
1037	65	F	4.65	2.99	0.82	1.26	3.39	0.4	-	-
1038	56	F	5.08	2.99	1.01	1.73	3.35	0.36	-	-
1039	26	M	4.32	2.99	1.63	0.96	3.36	0.37	-	-
1040	54	F	4.98	2.99	1.92	1.54	3.44	0.45	-	-
1041	63	M	5.18	2.99	2.86	1.35	3.83	0.84	-	-
1042	33	F	4.42	3	1.33	1.01	3.41	0.41	5.5	5.13
1043	29	F	4.38	3	1.07	1.35	3.03	0.03	5	5.2
1044	39	M	4.47	3	1.06	1.35	3.12	0.12	6.3	5.34
1045	69	M	4.41	3	0.74	1.36	3.05	0.05	5.4	5.5
1046	66	F	5.32	3	0.95	1.52	3.8	0.8	8.7	7.6
1047	66	F	4.71	3	0.83	1.46	3.25	0.25	-	-
1048	62	M	4.4	3	1.95	1.15	3.25	0.25	-	-
1049	68	F	4.33	3.01	0.62	1.28	3.05	0.04	4.8	5.4
1050	37	M	4.6	3.01	1.85	1.1	3.50	0.49	4.9	5.5
1051	47	F	4.55	3.01	1.31	1.25	3.30	0.29	5.7	5.6
1052	51	F	4.61	3.01	1.43	1.13	3.48	0.47	6.3	6.2
1053	56	F	4.77	3.01	1.76	1.16	3.61	0.60	6	7
1054	63	M	5.05	3.01	2.59	1.23	3.82	0.81	7.9	7.73
1055	67	F	4.54	3.01	0.96	1.19	3.35	0.34	7.7	7.8
1056	50	F	4.86	3.01	1.5	1.16	3.70	0.69	6.6	8.49
1057	59	F	4.7	3.01	0.91	1.4	3.30	0.29	4.6	-
1058	32	M	4.54	3.01	0.73	1.22	3.32	0.31	-	-
1059	37	F	4.8	3.01	1.24	1.48	3.32	0.31	-	-
1060	51	F	4.89	3.01	1.48	1.25	3.64	0.63	-	-
1061	44	M	4.05	3.01	1.65	0.82	3.23	0.22	-	-
1062	70	M	6.09	3.01	1.82	1.64	4.45	1.44	-	-
1063	39	F	4.73	3.02	1.86	1.37	3.36	0.34	5.6	5.5
1064	28	M	4.84	3.02	2.06	1.09	3.75	0.73	5.2	6.2
1065	61	M	4.48	3.02	1.28	1	3.48	0.46	-	-
1066	37	F	5.41	3.02	1.32	1.76	3.65	0.63	-	-
1067	51	F	4.69	3.02	1.40	1.18	3.51	0.49	-	-
1068	54	F	5.13	3.02	1.77	1.69	3.44	0.42	-	-
1069	54	F	4.19	3.02	2.2	0.83	3.36	0.34	-	-
1070	40	M	5.25	3.02	3.27	0.95	4.3	1.28	-	-
1071	59	F	5.36	3.02	4.99	0.97	4.39	1.37	-	-
1072	29	M	4.88	3.03	0.61	1.2	3.68	0.65	5.3	5.7
1073	74	M	4.44	3.03	1.25	1.11	3.33	0.3	6.2	6.57
1074	64	F	5.25	3.03	2.48	1.5	3.75	0.72	8.2	6.6
1075	44	F	5.36	3.03	0.79	2.19	3.17	0.14	-	-
1076	82	F	4.51	3.03	1.07	1.28	3.23	0.2	-	-
1077	36	M	4.78	3.03	1.24	1.51	3.27	0.24	-	-
1078	28	M	4.92	3.03	1.31	1.21	3.71	0.68	-	-
1079	43	M	5.32	3.03	1.91	1.05	4.27	1.24	-	-
1080	57	F	5.1	3.03	2.38	1.41	3.69	0.66	-	-
1081	51	M	5.34	3.03	3.32	1.11	4.23	1.2	-	-
1082	45	F	4.39	3.04	1.28	1.12	3.27	0.23	5.1	4.55
1083	64	F	4.97	3.04	2.99	1.72	3.25	0.21	5.3	5.8
1084	57	M	4.54	3.04	2.01	0.89	3.65	0.61	9.4	6.6
1085	71	F	4.62	3.04	3.93	0.89	3.73	0.69	11.97	9.4
1086	52	M	4.03	3.04	1.06	0.97	3.06	0.02	11.9	10.3
1087	51	F	5.06	3.04	0.72	1.91	3.15	0.11	-	-
1088	25	F	4.19	3.04	1.20	0.95	3.24	0.2	-	-
1089	52	F	4.45	3.04	2.66	0.97	3.48	0.44	-	-
1090	56	M	5.11	3.04	2.89	1.2	3.91	0.87	-	-
1091	51	M	5.16	3.04	3.13	1.22	3.94	0.90	-	-
1092	20	F	4.81	3.05	0.78	1.50	3.31	0.26	4	4.48
1093	41	F	4.74	3.05	0.62	1.4	3.34	0.29	4.8	5.8
1094	46	M	4.1	3.05	1.02	0.74	3.36	0.31	-	5.9
1095	21	F	4.75	3.05	0.98	1.33	3.42	0.37	7.6	7.8
1096	58	M	4.58	3.05	1.33	1.19	3.39	0.34	9.8	8.8
1097	45	F	5.01	3.05	0.54	1.75	3.26	0.21	-	-
1098	38	F	4.79	3.05	1.26	1.29	3.5	0.45	-	-
1099	60	F	4.73	3.05	1.49	1.45	3.28	0.23	-	-
1100	46	F	4.82	3.05	1.92	1.31	3.51	0.46	-	-
1101	46	M	5.42	3.05	2.41	1.17	4.25	1.2	-	-
1102	51	F	4.97	3.05	2.63	1.09	3.88	0.83	-	-
1103	38	M	4.94	3.05	3.42	0.69	4.25	1.2	-	-
1104	50	M	4.61	3.05	3.51	0.59	4.02	0.97	-	-
1105	38	M	4.98	3.06	4.39	1.1	3.88	0.82	5.7	5.5
1106	19	F	4.71	3.06	0.94	1.51	3.2	0.14	-	5.9
1107	49	F	4.9	3.06	2.13	1.41	3.49	0.43	5.9	6.3
1108	55	F	5.26	3.06	0.64	1.72	3.54	0.48	-	-
1109	49	M	4.71	3.06	1.07	1.26	3.45	0.39	-	-
1110	44	F	4.99	3.06	1.23	1.46	3.53	0.47	-	-
1111	25	F	5.08	3.06	1.29	1.32	3.76	0.7	-	-
1112	42	F	4.64	3.06	1.88	1.17	3.47	0.41	-	-
1113	57	F	5.12	3.06	2.21	1.24	3.88	0.82	-	-
1114	28	M	4.69	3.06	2.79	1.34	3.35	0.29	-	-
1115	52	M	4.96	3.06	3.3	1.43	3.53	0.47	-	-
1116	55	F	4.96	3.07	0.84	1.1	3.86	0.79	5.1	5.4
1117	51	M	3.98	3.07	1.43	0.79	3.19	0.12	4.8	5.9
1118	43	F	5.22	3.07	0.68	1.82	3.4	0.33	-	-
1119	26	F	4.95	3.07	0.75	1.49	3.46	0.39	-	-
1120	28	M	4.31	3.07	1.15	0.93	3.38	0.31	-	-
1121	27	F	5.58	3.07	1.40	2.00	3.58	0.51	-	-
1122	49	M	4.32	3.07	1.88	0.88	3.44	0.37	-	-
1123	71	F	4.56	3.08	0.98	1.31	3.25	0.17	6.2	6.1
1124	30	F	4.87	3.08	0.55	1.62	3.25	0.17	9.9	7.9
1125	42	F	4.43	3.08	1.09	0.88	3.55	0.47	-	-
1126	54	F	5.73	3.08	1.56	1.02	4.71	1.63	-	-
1127	25	M	4.98	3.08	1.75	1.31	3.67	0.59	-	-
1128	62	F	4.91	3.08	1.77	1.55	3.36	0.28	-	-
1129	55	F	5.24	3.08	1.78	1.195	4.045	0.965	-	-
1130	49	M	4.73	3.08	1.98	1.23	3.50	0.42	-	-
1131	60	M	5.43	3.08	1.98	1.27	4.16	1.08	-	-
1132	71	M	4.31	3.08	2.05	0.72	3.59	0.51	-	-
1133	54	M	5.5	3.08	2.09	1.78	3.72	0.64	-	-
1134	52	M	4.56	3.08	2.55	0.94	3.62	0.54	-	-
1135	48	M	4.65	3.08	3.11	1.08	3.57	0.49	-	-
1136	57	M	6.24	3.08	6.24	0.65	5.59	2.51	-	-
1137	49	F	5.01	3.09	0.55	1.65	3.36	0.27	5.8	5.5
1138	47	F	5.12	3.09	1.17	1.43	3.69	0.6	5.3	5.6
1139	59	F	4.98	3.09	0.91	1.78	3.20	0.11	5.4	5.9
1140	61	F	4.94	3.09	2.02	1.14	3.8	0.71	5.9	6.08
1141	76	M	4.39	3.09	0.76	0.90	3.49	0.4	-	-
1142	47	F	4.94	3.09	2.40	1.12	3.82	0.73	-	-
1143	58	M	4.56	3.09	2.66	1.144	3.416	0.326	-	-
1144	27	F	5.18	3.1	0.71	1.98	3.20	0.10	5.4	5
1145	44	M	4.56	3.1	3.01	1.1	3.46	0.36	6	5.4
1146	75	F	4.81	3.1	0.96	1.49	3.32	0.22	7.1	5.5
1147	48	F	5.22	3.1	2.26	1.53	3.69	0.59	4.8	5.9
1148	68	M	4.48	3.1	0.99	1.08	3.40	0.30	6	5.9
1149	71	M	4.89	3.1	1.63	0.95	3.94	0.84	-	7.02
1150	57	F	4.34	3.1	1.37	0.89	3.45	0.35	8.9	9.6
1151	55	F	4.85	3.1	1.02	1.43	3.42	0.32	-	-
1152	37	F	4.23	3.1	1.58	1.07	3.16	0.06	-	-
1153	53	F	5.22	3.11	3.1	1.9	3.32	0.21	8	7.4
1154	61	F	5.09	3.11	2.05	1.21	3.88	0.77	9	7.6
1155	67	F	4.76	3.11	0.96	1.58	3.18	0.07	-	-
1156	37	M	4.84	3.11	2.9	1.08	3.76	0.65	-	-
1157	57	M	5.08	3.11	2.98	1.03	4.05	0.94	-	-
1158	61	F	5.02	3.11	4.47	0.85	4.17	1.06	-	-
1159	21	F	4.99	3.12	0.46	1.43	3.56	0.44	5	5.1
1160	43	F	5.11	3.12	1.28	1.56	3.55	0.43	5.3	5.16
1161	54	F	4.91	3.12	1.1	1.22	3.69	0.57	6.3	6.14
1162	56	M	4.77	3.12	1.69	1.1	3.67	0.55	16.1	10.32
1163	51	F	5.05	3.12	2.15	1.63	3.42	0.3	5.1	-
1164	34	F	5.52	3.12	1.49	1.79	3.73	0.61	5.2	-
1165	34	F	5.37	3.12	1.19	2.05	3.32	0.2	-	-
1166	39	M	4.62	3.12	2.63	0.74	3.88	0.76	-	-
1167	48	M	5.05	3.13	0.82	1.45	3.60	0.47	-	4.7
1168	27	F	4.73	3.13	1.18	1.44	3.29	0.16	4.7	5.14
1169	39	F	5.61	3.13	0.7	2.16	3.45	0.32	4.9	5.4
1170	61	F	5.06	3.13	2.12	1.4	3.66	0.53	5.1	5.67
1171	29	F	4.55	3.13	0.92	1.17	3.38	0.25	5.4	6.12
1172	35	M	4.19	3.13	1.59	0.82	3.37	0.24	6.2	7.5
1173	56	F	5.03	3.13	1.15	1.47	3.56	0.43	12.4	8.66
1174	62	F	6.91	3.13	7.15	0.93	5.98	2.85	8.3	8.8
1175	21	F	5.49	3.13	0.63	2.33	3.16	0.03	10.1	-
1176	28	F	5.4	3.13	0.56	2.06	3.34	0.21	-	-
1177	24	F	5.23	3.13	0.61	1.67	3.56	0.43	-	-
1178	51	F	4.09	3.13	1.06	0.83	3.26	0.13	-	-
1179	91	M	5.32	3.13	1.30	1.97	3.35	0.22	-	-
1180	52	F	4.89	3.13	2.74	0.77	4.12	0.99	-	-
1181	29	M	4.69	3.14	1.13	1.1	3.59	0.45	5.1	5.12
1182	65	M	4.74	3.14	1.33	1.07	3.67	0.53	5.8	5.6
1183	31	F	5.58	3.14	1.01	2	3.58	0.44	6.4	5.68
1184	36	M	4.84	3.14	2.22	0.88	3.96	0.82	-	5.7
1185	63	M	4.89	3.14	0.88	1.49	3.4	0.26	-	6.2
1186	55	F	4.91	3.14	0.98	1.31	3.60	0.46	-	6.2
1187	54	F	5.25	3.14	1.02	1.9	3.35	0.21	7.1	6.44
1188	71	F	4.51	3.14	0.99	1.27	3.24	0.10	6.8	6.49
1189	75	M	5.13	3.14	1.42	1.35	3.78	0.64	-	6.62
1190	59	F	5.31	3.14	0.96	1.81	3.50	0.36	-	7.7
1191	59	M	4.81	3.14	1.33	1.26	3.55	0.41	-	8.4
1192	50	M	4.5	3.14	1.53	1.25	3.25	0.11	9.2	8.9
1193	55	F	4.41	3.14	1.39	1.03	3.38	0.24	13.6	10.8
1194	49	F	5.27	3.14	2.15	1.41	3.86	0.72	5.6	-
1195	29	F	4.21	3.14	0.53	0.97	3.24	0.10	-	-
1196	26	M	4.53	3.14	0.72	1.21	3.32	0.18	-	-
1197	60	F	4.88	3.14	3.56	0.78	4.10	0.96	-	-
1198	49	M	5.45	3.15	4.31	1.05	4.40	1.25	5.6	4.84
1199	46	M	4.62	3.15	5.19	0.62	4.00	0.85	4.9	5.35
1200	21	F	4.7	3.15	0.74	1.49	3.21	0.06	5.3	5.35
1201	39	F	4.84	3.15	0.47	1.59	3.25	0.10	4.5	5.5
1202	49	F	4.48	3.15	1.92	0.92	3.56	0.41	5.42	5.5
1203	40	M	4.9	3.15	1.03	1.47	3.43	0.28	5.8	5.53
1204	41	F	4.73	3.15	0.63	1.35	3.38	0.23	4.4	5.65
1205	54	M	5.01	3.15	1.86	1.21	3.80	0.65	5.9	5.9
1206	56	M	5.11	3.15	2.22	0.78	4.33	1.18	7.4	6.68
1207	69	M	5.04	3.15	2.63	0.97	4.07	0.92	33	12.9
1208	49	F	5.25	3.15	0.58	1.48	3.77	0.62	-	-
1209	34	F	5.26	3.15	0.98	1.68	3.58	0.43	-	-
1210	20	M	4.82	3.15	1.02	1.34	3.48	0.33	-	-
1211	68	F	5.36	3.15	2.71	0.89	4.47	1.32	-	-
1212	46	F	4.43	3.15	1.42	1.05	3.38	0.23	-	-
1213	41	F	5.05	3.16	1.77	1.36	3.69	0.53	5.3	5.2
1214	32	M	5.03	3.16	2.53	0.97	4.06	0.9	5	5.49
1215	67	F	5.12	3.16	1.12	1.74	3.38	0.22	7	6.46
1216	71	F	4.58	3.16	0.7	1.01	3.57	0.41	5	6.8
1217	47	M	5.16	3.16	6.14	0.67	4.49	1.33	10	8.58
1218	25	F	4.89	3.16	2.32	0.71	4.18	1.02	9.4	9.02
1219	59	M	4.85	3.16	1.06	1.52	3.33	0.17	5.5	-
1220	51	F	5.47	3.16	0.81	1.76	3.71	0.55	6	-
1221	45	F	4.72	3.16	1.07	1.32	3.40	0.24	-	-
1222	41	F	5.51	3.17	2.44	1.23	4.28	1.11	5.3	5.1
1223	38	F	5.27	3.17	1.86	1.35	3.92	0.75	5.4	5.2
1224	25	M	4.71	3.17	1.48	1.01	3.70	0.53	-	5.5
1225	54	F	4.38	3.17	1.7	0.8	3.58	0.41	5.5	6.2
1226	60	F	4.52	3.17	1.48	1.01	3.51	0.34	-	6.83
1227	56	M	4.77	3.17	3.46	0.92	3.85	0.68	8.5	7.51
1228	19	F	4.5	3.17	1.17	1.25	3.25	0.08	4.1	-
1229	20	F	4.67	3.17	0.89	1.37	3.30	0.13	4.5	-
1230	20	F	5.03	3.17	1.12	1.56	3.47	0.30	4.6	-
1231	55	F	5.05	3.17	0.74	1.80	3.25	0.08	-	-
1232	58	F	4.43	3.17	1.06	1.10	3.33	0.16	-	-
1233	71	M	4.85	3.17	1.28	1.18	3.67	0.5	-	-
1234	37	M	4.47	3.18	1.11	1.14	3.33	0.15	5.2	5.21
1235	52	M	5.42	3.18	2.57	1.24	4.18	1	7.4	5.39
1236	55	F	4.97	3.18	1.02	1.41	3.56	0.38	-	6.09
1237	70	F	5.11	3.18	1.42	1.77	3.34	0.16	6.4	6.18
1238	26	F	5.53	3.18	3.25	1.86	3.67	0.49	4.6	6.3
1239	26	F	4.82	3.18	0.72	1.29	3.53	0.35	-	-
1240	44	M	5.14	3.18	1.78	1.26	3.88	0.7	-	-
1241	60	F	5.61	3.18	2.46	1.27	4.34	1.16	-	-
1242	40	M	4.59	3.19	1.18	1.3	3.29	0.1	4.6	4.9
1243	58	M	5.18	3.19	1.6	1.38	3.80	0.61	5.7	5.9
1244	74	M	4.52	3.19	2.24	1.07	3.45	0.26	6.6	6.6
1245	63	M	4.92	3.19	2.69	0.92	4	0.81	6.3	7.1
1246	36	F	4.5	3.19	1.45	1.05	3.45	0.26	6.8	-
1247	22	F	5.21	3.2	0.74	1.59	3.62	0.42	5	5.39
1248	18	M	4.39	3.2	1.08	0.92	3.47	0.27	5.66	5.66
1249	21	F	4.88	3.2	1.29	1.42	3.46	0.26	-	5.7
1250	53	M	5.01	3.2	2.67	1.12	3.89	0.69	-	5.77
1251	70	F	5.11	3.2	3.2	1.11	4	0.8	5.2	5.9
1252	63	F	5.55	3.2	2.21	1.23	4.32	1.12	6.1	5.9
1253	65	F	5.03	3.2	1.99	1.1	3.93	0.73	6.2	6.27
1254	43	M	4.82	3.2	2.12	1.24	3.58	0.38	8.1	7.01
1255	47	F	4.6	3.2	1.23	1.33	3.27	0.07	8.6	7.8
1256	65	M	4.54	3.2	1.81	1.06	3.48	0.28	9.3	10.3
1257	53	M	4.1	3.2	0.87	0.88	3.22	0.02	-	-
1258	57	M	5.12	3.2	2.91	1.11	4.01	0.81	-	-
1259	21	F	4.76	3.21	0.99	1.19	3.57	0.36	4.8	4.89
1260	20	F	6.1	3.21	2.09	1.72	4.38	1.17	4.5	5.08
1261	43	F	5.75	3.21	1.04	1.77	3.98	0.77	-	5.42
1262	60	M	4.48	3.21	1.78	1.03	3.45	0.24	5.5	5.48
1263	60	F	4.75	3.21	0.96	1.37	3.38	0.17	5.1	5.7
1264	66	F	4.89	3.21	0.97	1.5	3.39	0.18	7.2	5.8
1265	50	F	4.68	3.21	1.78	1.36	3.32	0.11	8.1	9.66
1266	24	F	4.34	3.21	1.07	0.94	3.40	0.19	-	-
1267	42	M	5.2	3.21	1.18	1.29	3.91	0.7	-	-
1268	62	M	4.94	3.21	0.86	1.45	3.49	0.28	-	-
1269	45	M	5.22	3.22	2.69	0.93	4.29	1.07	5.3	5.6
1270	32	M	5.3	3.22	1.06	1.44	3.86	0.64	-	5.6
1271	56	F	4.71	3.22	1.75	1.15	3.56	0.34	6.3	5.7
1272	59	F	5.25	3.22	1.38	1.91	3.34	0.12	5.3	5.8
1273	34	M	6.16	3.22	5.8	0.87	5.29	2.07	5.5	-
1274	39	F	5.94	3.22	2.2	1.90	4.04	0.82	-	-
1275	42	M	6.69	3.22	6.58	1.01	5.68	2.46	-	-
1276	59	F	5.44	3.23	0.83	2.05	3.39	0.16	5.4	5.7
1277	58	F	5.35	3.23	2.33	1.43	3.92	0.69	5.4	6.08
1278	49	F	5.39	3.23	1.7	1.4	3.99	0.76	6.3	9.3
1279	50	F	5.93	3.23	0.57	2.59	3.34	0.11	4.7	-
1280	45	F	5.13	3.23	1.28	1.11	4.02	0.79	-	-
1281	24	F	5.16	3.23	0.98	1.52	3.64	0.41	-	-
1282	69	M	4.92	3.23	1.42	1.24	3.68	0.45	-	-
1283	52	F	4.62	3.23	1.45	0.90	3.72	0.49	-	-
1284	38	F	4.8	3.24	1.95	1.19	3.61	0.37	5.3	4.91
1285	36	F	5.17	3.24	1.19	1.3	3.87	0.63	6.3	6.28
1286	70	F	5.7	3.24	2.09	1.63	4.07	0.83	6	6.6
1287	57	M	4.25	3.24	1.21	0.92	3.33	0.09	13.8	9.86
1288	21	F	5.32	3.24	0.56	1.72	3.60	0.36	-	-
1289	27	F	5.34	3.24	0.65	1.70	3.64	0.4	-	-
1290	31	F	4.25	3.24	1.19	0.9	3.35	0.11	-	-
1291	40	F	5.44	3.24	2.66	1.58	3.86	0.62	-	-
1292	24	F	5.15	3.25	0.9	1.86	3.29	0.04	4.7	4.23
1293	49	F	5.21	3.25	0.92	1.63	3.58	0.33	4.7	5.4
1294	50	F	4.9	3.25	0.71	1.62	3.28	0.03	-	5.52
1295	28	M	5.34	3.25	1.92	1.57	3.77	0.52	5.1	5.76
1296	70	F	5.44	3.25	1.28	1.96	3.48	0.23	5.4	5.93
1297	69	F	4.94	3.25	1.09	1.18	3.76	0.51	6.5	6.28
1298	42	F	4.98	3.25	0.99	1.37	3.61	0.36	7.1	7.33
1299	62	M	4.69	3.25	1.59	1	3.69	0.44	-	7.7
1300	51	M	5.07	3.25	2.32	1.29	3.78	0.53	14.8	11.8
1301	52	F	5.39	3.25	0.77	1.78	3.61	0.36	5.1	-
1302	63	M	4.92	3.25	0.88	1.44	3.48	0.23	5.6	-
1303	35	M	4.62	3.25	2.71	1.02	3.60	0.35	-	-
1304	47	F	4.81	3.25	0.77	1.39	3.42	0.17	-	-
1305	41	M	5.38	3.25	1.76	1.59	3.79	0.54	-	-
1306	51	M	5.02	3.25	4.1	0.77	4.25	1	-	-
1307	60	F	5.48	3.26	1.75	1.82	3.66	0.40	5.8	4.9
1308	41	F	4.7	3.26	1.55	1.245	3.46	0.20	4.1	5.1
1309	49	F	5.11	3.26	1.71	1.52	3.59	0.33	-	5.32
1310	58	F	5.07	3.26	0.73	1.68	3.39	0.13	5.9	5.4
1311	42	F	5.16	3.26	1.48	1.76	3.40	0.14	4.8	5.55
1312	48	M	5.55	3.26	1.65	1.3	4.25	0.99	5.3	5.57
1313	70	F	5.28	3.26	1.63	1.61	3.67	0.41	6	5.77
1314	44	M	4.97	3.26	0.74	1.19	3.78	0.52	5.3	5.9
1315	63	F	4.96	3.26	1.04	1.6	3.36	0.10	11.4	6.2
1316	50	M	4.88	3.26	1.55	1.12	3.76	0.50	6	6.22
1317	70	M	4.25	3.26	2.06	0.649	3.60	0.34	5.41	8.6
1318	35	F	4.81	3.26	0.67	1.26	3.55	0.29	-	-
1319	45	F	5.31	3.26	0.99	1.91	3.40	0.14	-	-
1320	30	F	5.66	3.27	0.85	1.62	4.04	0.77	4.9	5.2
1321	43	F	4.93	3.27	0.96	1.56	3.37	0.1	-	5.6
1322	43	M	4.47	3.27	0.94	1.09	3.38	0.11	5.7	5.8
1323	32	M	5.1	3.27	0.86	1.43	3.67	0.40	5	6.14
1324	51	F	5.18	3.27	3.38	1.04	4.14	0.87	5.7	6.4
1325	53	F	6.18	3.27	6.3	0.77	5.41	2.14	7.3	8.2
1326	80	M	5.11	3.27	2.26	1.34	3.77	0.50	8.5	8.7
1327	70	F	5.78	3.27	2.68	1.79	3.99	0.72	22.9	13.04
1328	56	F	5.93	3.27	1.14	1.58	4.35	1.08	4.5	-
1329	30	F	5.26	3.27	1.07	1.56	3.70	0.43	5.2	-
1330	52	F	5.66	3.27	0.60	2.09	3.57	0.3	-	-
1331	57	M	5.65	3.27	1.78	2.15	3.50	0.23	-	-
1332	32	F	6.12	3.28	1	2.48	3.64	0.36	4.9	5.4
1333	37	M	4.73	3.28	1.14	1.26	3.47	0.19	4.9	5.44
1334	62	F	5.37	3.28	2.34	1.23	4.14	0.86	5.6	5.86
1335	49	F	4.86	3.28	1.07	1.23	3.63	0.35	6.7	5.99
1336	71	F	5.14	3.28	1.14	1.33	3.81	0.53	-	6.15
1337	58	F	5.29	3.28	2.6	1.22	4.07	0.79	7.2	6.5
1338	59	F	5.38	3.28	3.68	1.11	4.27	0.99	6	6.8
1339	81	F	5.44	3.28	4.37	0.88	4.56	1.28	6.8	7.23
1340	47	M	4.67	3.28	1.5	0.92	3.75	0.47	11.6	8
1341	24	F	4.95	3.28	0.63	1.59	3.36	0.08	5	-
1342	67	M	5.01	3.28	0.88	1.68	3.33	0.05	-	-
1343	38	F	5.53	3.28	0.98	2.04	3.49	0.21	-	-
1344	67	M	4.9	3.28	2.47	0.94	3.96	0.68	-	-
1345	24	F	6.01	3.29	1.29	2.42	3.59	0.30	4.5	5.48
1346	35	M	5.24	3.29	1.02	1.56	3.68	0.39	4.7	5.7
1347	33	F	4.76	3.29	1.75	1.01	3.75	0.46	7	5.99
1348	38	F	5.37	3.29	2.39	1.37	4.00	0.71	8.9	6.59
1349	65	M	5.55	3.29	3.74	0.8	4.75	1.46	6.6	6.71
1350	75	F	5.03	3.29	1.82	1.2	3.83	0.54	7.3	8.6
1351	58	M	4.85	3.29	0.97	1.40	3.45	0.16	-	-
1352	47	M	4.69	3.29	1.47	1.16	3.53	0.24	-	-
1353	46	F	5.43	3.3	2.81	0.85	4.58	1.28	5.2	3.6
1354	30	F	4.88	3.3	1.35	1.38	3.5	0.2	4	4.8
1355	64	F	5.13	3.3	1.75	1.35	3.78	0.48	5.3	5.3
1356	57	F	5.31	3.3	1.32	1.01	4.30	1.00	4.9	5.5
1357	48	F	5.09	3.3	0.78	1.4	3.69	0.39	6.1	5.72
1358	48	F	5.09	3.3	1.3	1.55	3.54	0.24	5.1	5.78
1359	41	F	5.49	3.3	1.37	1.88	3.61	0.31	5.1	5.81
1360	58	F	5.42	3.3	1.44	1.39	4.03	0.73	5.8	6.1
1361	36	M	5.16	3.3	2.57	0.83	4.33	1.03	5.8	6.1
1362	63	F	5.13	3.3	1.23	1.19	3.94	0.64	5.9	6.3
1363	66	F	6.35	3.3	1.91	1.03	5.32	2.02	5.7	6.52
1364	53	F	4.73	3.3	1.44	1.07	3.66	0.36	6.4	6.77
1365	65	M	4.95	3.3	1.76	1.04	3.91	0.61	-	10
1366	25	F	5.09	3.3	1.15	1.67	3.42	0.12	4.2	-
1367	63	F	5.03	3.3	1.13	1.28	3.75	0.45	-	-
1368	61	F	4.46	3.3	1.77	0.99	3.47	0.17	-	-
1369	33	M	4.72	3.31	1.04	1.05	3.67	0.36	5.3	4.9
1370	39	F	5.14	3.31	1.05	1.56	3.58	0.27	5.1	5.2
1371	27	F	5.06	3.31	1.62	1.39	3.67	0.36	4.8	5.5
1372	44	F	5.1	3.31	3.36	0.98	4.12	0.81	11	11.1
1373	50	F	5.23	3.32	0.61	1.58	3.65	0.33	5	4.73
1374	41	M	5.09	3.32	0.84	1.4	3.69	0.37	5.3	5.1
1375	20	F	4.87	3.32	0.74	1.24	3.63	0.31	4.7	5.4
1376	47	F	5.2	3.32	1.1	1.25	3.95	0.63	5.6	5.6
1377	28	F	6.88	3.32	2.5	2.62	4.26	0.94	4.4	6.06
1378	51	F	5.21	3.32	0.92	1.83	3.38	0.06	6.5	6.12
1379	64	M	4.93	3.32	3.06	0.88	4.05	0.73	-	7.82
1380	22	F	5.52	3.32	0.7	2.04	3.48	0.16	4.8	-
1381	54	F	5.52	3.32	1.24	2.06	3.46	0.14	5.6	-
1382	25	F	5.27	3.32	0.61	1.64	3.63	0.31	-	-
1383	46	M	5.31	3.32	2.97	1.25	4.06	0.74	-	-
1384	31	F	5.16	3.33	0.74	1.47	3.69	0.36	4.7	5.2
1385	36	M	4.35	3.33	1.69	0.82	3.53	0.2	4.8	5.6
1386	39	M	5.31	3.33	2.54	1.62	3.69	0.36	5.8	6
1387	53	F	5.05	3.33	1.42	1.29	3.76	0.43	7.7	7
1388	39	M	5.25	3.33	3.02	0.93	4.32	0.99	7.6	10.4
1389	61	M	4.93	3.33	0.78	1.37	3.56	0.23	5.8	-
1390	57	M	5.14	3.33	1.06	1.79	3.35	0.02	-	-
1391	57	F	4.63	3.33	0.98	1.28	3.35	0.02	-	-
1392	23	F	5.72	3.34	2.09	1.75	3.97	0.63	-	4.5
1393	59	F	4.85	3.34	1.08	1.35	3.50	0.16	5.2	6.2
1394	54	F	6.2	3.34	1.15	2.03	4.17	0.83	-	-
1395	55	M	5.21	3.34	1.41	0.9	4.31	0.97	-	-
1396	35	M	4.82	3.35	1.11	0.88	3.94	0.59	5.5	4.22
1397	46	M	4.62	3.35	1.16	1.08	3.54	0.19	5.7	5.4
1398	29	M	4.96	3.35	2.1	0.98	3.98	0.63	-	5.4
1399	70	M	4.58	3.35	1.02	1.09	3.49	0.14	6.1	6.2
1400	51	F	6.71	3.35	4.98	1	5.71	2.36	6.5	6.3
1401	42	M	5.21	3.35	1.16	1.44	3.77	0.42	5.8	6.39
1402	41	M	5.53	3.35	0.79	1.78	3.75	0.4	5.1	6.5
1403	59	F	5.19	3.35	2.26	0.82	4.37	1.02	4.7	8.8
1404	66	M	5.42	3.35	3.05	0.94	4.48	1.13	10.7	9.5
1405	49	F	5.5	3.35	1.37	1.36	4.14	0.79	10.3	12
1406	61	M	5.92	3.35	5.06	0.86	5.06	1.71	-	-
1407	57	M	4.42	3.36	2.89	0.29	4.13	0.77	6.3	4.35
1408	57	F	5.25	3.36	0.86	1.72	3.53	0.17	5.3	5.4
1409	28	F	5.15	3.36	1.63	1.28	3.87	0.51	4.7	6
1410	31	M	6.14	3.36	5.74	0.8	5.34	1.98	6.2	7.7
1411	61	M	5.23	3.36	0.7	1.3	3.93	0.57	-	-
1412	31	M	5.38	3.36	0.66	1.90	3.48	0.12	-	-
1413	74	F	5.24	3.37	1.91	1.34	3.9	0.53	4.6	5.5
1414	39	F	5.09	3.37	0.79	1.55	3.54	0.17	5.5	5.6
1415	37	M	5	3.37	0.94	1.13	3.87	0.5	7	6.45
1416	25	F	5.49	3.37	0.94	1.96	3.53	0.16	4.9	-
1417	36	F	5.3	3.37	1.65	1.43	3.87	0.5	6.1	-
1418	41	M	4.51	3.37	0.98	1.07	3.44	0.07	-	-
1419	43	M	5.06	3.37	2.48	1.35	3.71	0.34	-	-
1420	45	M	5.29	3.37	4.2	1.26	4.03	0.66	-	-
1421	36	F	6.34	3.38	1.72	1.88	4.46	1.08	5.4	4.6
1422	31	F	5.36	3.38	0.68	1.88	3.48	0.1	4.9	4.9
1423	49	M	4.96	3.38	2.18	1.09	3.87	0.49	9.3	8
1424	36	F	4.87	3.38	2.68	0.87	4	0.62	10.3	9.2
1425	54	F	5.46	3.38	2.1	0.94	4.52	1.14	-	-
1426	62	F	5.89	3.39	4.83	0.79	5.1	1.71	6.3	5.7
1427	51	F	4.98	3.39	1.61	1.23	3.75	0.36	9	6.7
1428	40	M	5.28	3.39	3.35	1.11	4.17	0.78	12.4	7.2
1429	37	M	5	3.39	1.27	0.77	4.23	0.84	7.4	-
1430	51	F	7.05	3.39	0.92	1.77	5.28	1.89	-	-
1431	57	M	5.29	3.39	1.82	1.07	4.22	0.83	-	-
1432	41	M	5.26	3.4	2.01	1.02	4.24	0.84	5.4	5.62
1433	37	M	4.6	3.4	1.37	0.79	3.81	0.41	5.5	5.77
1434	62	F	5.03	3.4	2.21	1.04	3.99	0.59	5.1	5.98
1435	32	M	6.7	3.4	4.28	1.09	5.61	2.21	5.4	6.4
1436	42	M	4.61	3.4	1.2	1.09	3.52	0.12	11.4	9.3
1437	25	M	5.38	3.4	2.51	0.97	4.41	1.01	5.6	-
1438	62	F	4.58	3.4	1.32	0.93	3.65	0.25	-	-
1439	45	M	4.96	3.4	2.52	1.24	3.72	0.32	-	-
1440	38	F	5.18	3.41	1.48	1.52	3.66	0.25	5.4	4.8
1441	40	F	5.5	3.41	0.5	1.94	3.56	0.15	4.9	5.16
1442	56	F	5.19	3.41	1.03	1.66	3.53	0.12	5.9	6.3
1443	78	F	5.46	3.41	0.86	1.64	3.82	0.41	5.2	6.79
1444	31	F	5.23	3.41	0.46	1.65	3.58	0.17	9.2	7.38
1445	69	F	5.5	3.41	0.59	1.65	3.85	0.44	-	-
1446	59	F	5.02	3.41	1.01	1.4	3.62	0.21	-	-
1447	55	F	5.53	3.41	1.06	1.55	3.98	0.57	-	-
1448	63	F	5.29	3.41	2.64	1.01	4.28	0.87	-	-
1449	43	F	5.4	3.41	3.39	1.21	4.19	0.78	-	-
1450	65	M	4.92	3.42	1.03	1.36	3.56	0.14	6.5	4.3
1451	44	F	5.61	3.42	1.08	1.57	4.04	0.62	5.2	5.3
1452	47	F	4.96	3.42	1.74	1.01	3.95	0.53	6.8	8.89
1453	49	F	5.02	3.42	1.39	0.95	4.07	0.65	11.1	11.6
1454	32	F	5.55	3.42	0.82	1.82	3.73	0.31	5.1	-
1455	39	F	5.55	3.43	0.72	1.68	3.87	0.44	4.4	4.8
1456	43	F	5.31	3.43	1.82	1.09	4.22	0.79	5.7	6.2
1457	58	F	5.04	3.43	0.95	1.34	3.70	0.27	5.3	6.4
1458	37	F	4.81	3.43	2.5	0.94	3.87	0.44	8.1	6.4
1459	47	M	4.89	3.43	0.97	1.34	3.55	0.12	7.4	6.7
1460	51	M	5.98	3.43	4.86	1.05	4.93	1.5	11.2	8.1
1461	35	F	5.37	3.43	0.87	1.53	3.84	0.41	4.8	-
1462	26	F	5.05	3.43	1.33	1.32	3.73	0.30	-	-
1463	34	M	5.74	3.43	2.33	1.38	4.36	0.93	-	-
1464	60	F	5.18	3.43	1.62	1.45	3.73	0.3	-	-
1465	68	F	5.49	3.43	2.08	1.55	3.94	0.51	-	-
1466	69	F	5.74	3.43	3.00	1.6	4.14	0.71	-	-
1467	58	M	5.69	3.43	4.31	0.72	4.97	1.54	-	-
1468	22	F	6.18	3.44	0.77	2.26	3.92	0.48	-	5.5
1469	52	F	4.97	3.44	0.89	1.4	3.57	0.13	5.4	6.51
1470	76	F	5.97	3.44	1.61	1.72	4.25	0.81	16.1	10.05
1471	63	F	4.93	3.44	2.24	1.09	3.84	0.40	-	-
1472	75	F	5.72	3.44	3.13	1.01	4.71	1.27	-	-
1473	45	F	5.21	3.45	2.1	1.36	3.85	0.4	4.1	6.1
1474	49	M	5.18	3.45	0.73	1.55	3.63	0.18	7.1	6.2
1475	49	F	4.95	3.45	1.42	1.02	3.93	0.48	-	8.86
1476	29	F	4.98	3.45	0.73	1.39	3.59	0.14	-	-
1477	60	F	5.39	3.46	1.8	1.41	3.98	0.52	5	5
1478	49	F	5.45	3.46	0.98	1.71	3.74	0.28	5.4	5.69
1479	59	F	5.07	3.46	0.94	1.28	3.79	0.33	5.9	6.7
1480	67	F	5.46	3.46	1.98	1.48	3.98	0.52	-	-
1481	49	M	5.29	3.46	2.30	1.06	4.23	0.77	-	-
1482	42	F	5.43	3.47	1.45	1.63	3.8	0.33	-	5.02
1483	71	F	5.64	3.47	1.96	1.27	4.37	0.9	6	5.4
1484	55	F	5.03	3.47	0.95	1.51	3.52	0.05	6.8	5.9
1485	48	M	4.64	3.47	1.75	0.87	3.77	0.30	6	6.4
1486	58	F	4.93	3.47	2.24	1.23	3.70	0.23	6.5	6.7
1487	45	F	6.13	3.47	1.65	1.52	4.61	1.14	-	-
1488	21	M	5.37	3.48	2.25	1.19	4.18	0.7	5.3	5.1
1489	34	F	5.35	3.48	1.21	1.52	3.83	0.35	5.3	5.3
1490	35	M	4.93	3.48	1.24	1.27	3.66	0.18	5.3	5.4
1491	40	M	6.61	3.48	5.24	0.83	5.78	2.30	5.3	5.4
1492	61	F	5.21	3.48	1.94	1.12	4.09	0.61	5.6	6
1493	66	F	5.11	3.48	2.42	0.84	4.27	0.79	13	10.75
1494	38	F	4.98	3.48	1.55	1.12	3.86	0.38	-	-
1495	58	F	6.12	3.48	0.95	1.65	4.47	0.99	-	-
1496	33	M	5.02	3.48	0.99	1.36	3.66	0.18	-	-
1497	35	M	5.2	3.49	2.07	0.82	4.38	0.89	5.1	5.7
1498	46	F	5.56	3.49	1.43	1.36	4.20	0.71	4.8	6.7
1499	60	M	4.98	3.49	4.17	1.12	3.86	0.37	12.2	10.4
1500	69	F	5.52	3.49	1.31	1.4	4.12	0.63	-	-
1501	62	F	6.01	3.5	3	1.03	4.98	1.48	5.8	5.64
1502	43	M	5.28	3.5	1.46	1.01	4.27	0.77	6.1	5.7
1503	62	F	4.98	3.5	2.27	1.062	3.92	0.42	8.8	7.1
1504	76	F	5.05	3.5	2.57	0.82	4.23	0.73	-	7.81
1505	48	M	5.03	3.5	2.07	1.15	3.88	0.38	-	-
1506	36	F	5.61	3.51	2.41	1.05	4.56	1.05	4.9	4.96
1507	55	M	5.02	3.51	1.1	1.17	3.85	0.34	5.1	5.36
1508	71	F	5.42	3.51	1.21	1.54	3.88	0.37	5.1	5.53
1509	54	F	5.79	3.51	1.66	1.69	4.1	0.59	6.1	6
1510	40	M	5.99	3.51	1.81	1.29	4.7	1.19	5.6	6.2
1511	52	F	5.4	3.51	2.03	1.19	4.21	0.7	8.2	7.14
1512	54	F	5.55	3.51	1.24	1.62	3.93	0.42	8.2	7.6
1513	28	F	4.97	3.51	0.35	1.38	3.59	0.08	-	-
1514	60	F	5.09	3.51	0.75	1.55	3.54	0.03	-	-
1515	31	F	5.18	3.51	1.34	1.22	3.96	0.45	-	-
1516	58	M	5.49	3.51	2.83	1.48	4.01	0.5	-	-
1517	57	M	5.6	3.51	4.3	0.82	4.78	1.27	-	-
1518	54	F	5.46	3.52	0.81	1.46	4.00	0.48	5.3	5.2
1519	46	F	5.36	3.52	1.25	1.43	3.93	0.41	5.2	5.56
1520	51	F	5.7	3.52	2.36	1.51	4.19	0.67	6.6	6.09
1521	60	F	5.3	3.52	2.39	1.12	4.18	0.66	5.9	6.1
1522	46	F	5.59	3.52	1.21	1.41	4.18	0.66	6.3	6.1
1523	63	F	6.11	3.52	1.87	2.25	3.86	0.34	-	7.97
1524	21	M	5.99	3.52	4.05	0.98	5.01	1.49	10.7	9.13
1525	56	F	5.36	3.52	2.01	1.20	4.16	0.64	-	-
1526	33	F	5.24	3.53	1.21	1.21	4.03	0.5	5	4.9
1527	57	M	5.41	3.53	0.82	1.54	3.87	0.34	5.7	5.88
1528	73	M	6.1	3.53	2.74	1.71	4.39	0.86	5.5	5.9
1529	58	F	5.02	3.53	1.01	1.36	3.66	0.13	6.9	7
1530	63	F	5.97	3.53	2.04	1.51	4.46	0.93	8.6	8.03
1531	54	F	5.42	3.53	2.09	0.88	4.54	1.01	9.5	9.59
1532	34	F	5.52	3.53	0.74	1.92	3.6	0.07	5.3	-
1533	36	F	5.89	3.54	1.22	1.57	4.32	0.78	5.1	5.3
1534	59	F	6.32	3.54	0.99	2.18	4.14	0.60	5.6	5.3
1535	39	F	5.04	3.54	0.88	1.29	3.75	0.21	5.2	5.7
1536	30	M	5	3.54	0.81	1.19	3.81	0.27	5.5	5.7
1537	49	M	5.35	3.54	1.99	0.98	4.37	0.83	-	5.8
1538	60	F	5.03	3.54	1.71	1.228	3.80	0.26	4.9	6.2
1539	46	F	5.46	3.54	1.33	1.53	3.93	0.39	5.5	6.36
1540	45	F	5.49	3.54	1.83	1.52	3.97	0.43	7.7	6.9
1541	33	F	6.35	3.54	1.53	2.44	3.91	0.37	4.5	-
1542	40	M	5.62	3.54	2.32	1.35	4.27	0.73	-	-
1543	44	F	4.97	3.55	1.57	0.98	3.99	0.44	4.5	5.1
1544	52	F	5.09	3.55	2.04	1.03	4.06	0.51	-	5.58
1545	51	F	4.98	3.55	1.94	1.16	3.82	0.27	5.6	5.7
1546	66	F	5.47	3.55	1.88	1.49	3.98	0.43	-	6.3
1547	68	F	5.41	3.55	1.84	1.42	3.99	0.44	12	7.06
1548	55	F	5.05	3.55	0.71	1.1	3.95	0.4	-	-
1549	65	F	5.13	3.55	0.79	1.35	3.78	0.23	-	-
1550	24	M	5.14	3.55	1.41	1.14	4	0.45	-	-
1551	49	M	5.2	3.55	2.38	0.95	4.25	0.7	-	-
1552	45	F	4.85	3.56	1.04	1.18	3.67	0.11	4.8	5.2
1553	39	F	5.33	3.56	2.29	1.49	3.84	0.28	6	5.8
1554	48	M	5.55	3.56	1.96	1.04	4.51	0.95	-	5.86
1555	50	M	5.61	3.56	2.06	1.3	4.31	0.75	8.5	13.2
1556	57	F	5.49	3.56	3.68	1.26	4.23	0.67	-	15.31
1557	34	F	5.61	3.56	3.7	0.97	4.64	1.08	4	-
1558	87	F	4.84	3.56	1.48	1.15	3.69	0.13	-	-
1559	37	F	5.8	3.57	1.52	1.58	4.22	0.65	5.6	5.43
1560	29	F	6.72	3.57	7.99	0.58	6.14	2.57	-	5.6
1561	40	F	5.34	3.57	0.62	1.52	3.82	0.25	5.2	5.8
1562	31	M	4.77	3.57	1.04	1.19	3.58	0.01	5	-
1563	34	M	5.02	3.57	1.57	0.98	4.04	0.47	5.2	-
1564	61	F	5.15	3.57	1.07	1.12	4.03	0.46	-	-
1565	58	M	5.68	3.57	1.46	1.68	4	0.43	-	-
1566	19	M	5.44	3.58	2.22	0.99	4.45	0.87	5.3	5.4
1567	51	M	6.3	3.58	4.11	0.9	5.4	1.82	5	5.68
1568	52	F	4.96	3.58	1.44	1.36	3.60	0.02	5.1	6
1569	61	M	5.65	3.58	1.77	1.44	4.21	0.63	5.7	6.05
1570	52	F	5.39	3.58	1.17	1.22	4.17	0.59	5.1	6.38
1571	30	M	5.43	3.58	1.74	1.34	4.09	0.51	7.3	-
1572	77	M	5.11	3.58	0.78	1.51	3.6	0.02	-	-
1573	50	F	5.55	3.59	1.96	1.6	3.95	0.36	5.1	5.5
1574	41	F	5.12	3.59	1.96	1.2	3.92	0.33	-	5.5
1575	53	F	5.32	3.59	2.21	1.43	3.89	0.30	5.3	6.2
1576	66	M	5.41	3.59	1.74	1.08	4.33	0.74	-	-
1577	75	F	6.05	3.59	4.37	1.09	4.96	1.37	-	-
1578	26	M	5.91	3.6	2.42	1.02	4.89	1.29	-	5.29
1579	57	M	4.91	3.6	3.85	0.83	4.08	0.48	6.7	6.3
1580	27	F	5.21	3.6	0.64	1.45	3.76	0.16	4.2	-
1581	41	F	4.95	3.6	0.68	1.05	3.90	0.30	5.7	-
1582	66	F	5.62	3.6	1.25	1.62	4.00	0.40	-	-
1583	54	F	5.51	3.6	1.3	1.32	4.19	0.59	-	-
1584	58	M	5.49	3.6	1.31	1.41	4.08	0.48	-	-
1585	35	M	4.95	3.60	1.90	1.34	3.61	0.01	-	-
1586	64	M	5.14	3.6	5.03	1.14	4	0.4	-	-
1587	22	M	5.42	3.61	1.5	1.26	4.16	0.55	4.8	5.1
1588	35	F	5.99	3.61	1.02	1.85	4.14	0.53	5.1	5.7
1589	30	M	5.32	3.61	1.59	1.13	4.19	0.58	4.5	5.74
1590	38	M	5.28	3.61	1.63	0.96	4.32	0.71	5.2	5.82
1591	52	M	4.85	3.61	1.74	0.91	3.94	0.33	5.6	6.2
1592	37	M	5.56	3.61	1.07	1.77	3.79	0.18	5.3	-
1593	60	F	5.68	3.61	1.28	1.78	3.9	0.29	6	-
1594	39	F	5.51	3.61	1.67	1.28	4.23	0.62	6.3	-
1595	78	M	4.98	3.61	0.93	1.03	3.95	0.34	6.7	-
1596	49	F	5.19	3.61	2.29	1.03	4.16	0.55	-	-
1597	48	F	5.54	3.62	0.89	1.76	3.78	0.16	5	4.96
1598	22	F	4.74	3.62	0.71	1.07	3.67	0.05	6.4	5.83
1599	44	F	5.42	3.62	0.81	1.29	4.13	0.51	5	6.01
1600	31	F	4.88	3.62	1.34	1.21	3.67	0.05	5.1	6.22
1601	53	M	4.94	3.62	1.77	0.66	4.28	0.66	6.5	8.29
1602	40	M	5.84	3.62	0.99	1.89	3.95	0.33	-	-
1603	52	F	5.22	3.62	1.17	1.56	3.66	0.04	-	-
1604	53	M	5.42	3.63	1.71	1.43	3.99	0.36	5.5	5.64
1605	32	F	5.31	3.63	2.2	1.35	3.96	0.33	5.5	5.73
1606	35	F	5.39	3.63	0.83	1.38	4.01	0.38	5.5	5.9
1607	55	M	4.88	3.63	1.77	0.92	3.96	0.33	6.6	6.2
1608	38	M	5.09	3.63	0.78	1.12	3.97	0.34	8	7.36
1609	63	M	5.45	3.63	2.97	0.82	4.63	1	7.2	8.6
1610	57	F	5.77	3.63	1.72	1.39	4.38	0.75	9.8	9.45
1611	27	M	5.21	3.63	2.11	0.99	4.22	0.59	-	-
1612	41	F	4.64	3.63	2.4	0.7	3.94	0.31	-	-
1613	62	M	4.6	3.63	2.51	0.79	3.81	0.18	-	-
1614	59	F	5.88	3.64	0.62	2.06	3.82	0.18	5.4	5.58
1615	58	F	6.4	3.64	1.26	1.94	4.46	0.82	5.9	5.8
1616	55	M	4.96	3.64	1.42	1.09	3.87	0.23	6.3	6.5
1617	64	F	5.36	3.64	1.25	1.27	4.09	0.45	9.3	6.63
1618	61	F	5.27	3.64	0.69	1.42	3.85	0.21	-	-
1619	63	F	5.42	3.64	2.42	0.73	4.69	1.05	-	-
1620	55	F	6	3.65	0.76	2.12	3.88	0.23	4.9	5.1
1621	42	F	5.3	3.65	1.17	1.24	4.06	0.41	4.8	5.3
1622	55	F	5.37	3.65	0.88	1.04	4.33	0.68	6.4	5.8
1623	46	M	5.14	3.65	1.88	0.99	4.15	0.50	5.2	6
1624	61	F	6	3.65	1.54	1.74	4.26	0.61	5.5	6.2
1625	54	F	5.68	3.65	1.48	1.25	4.43	0.78	5.1	6.6
1626	71	M	5.08	3.65	1.56	0.9	4.18	0.53	7.2	6.7
1627	55	F	5.69	3.65	1.27	1.3	4.39	0.74	5	-
1628	63	F	5.68	3.65	3.93	0.86	4.82	1.17	-	-
1629	50	F	5.53	3.66	2.36	1.33	4.2	0.54	5.5	5.48
1630	33	M	5.89	3.66	2.39	1.03	4.86	1.20	4.6	5.9
1631	32	F	6.01	3.66	3.17	1.03	4.98	1.32	-	5.9
1632	44	F	6.26	3.66	2.11	1.83	4.43	0.77	8.6	7
1633	60	F	5.91	3.66	1.44	1.75	4.16	0.5	16	14.4
1634	36	F	5.3	3.66	1.32	0.94	4.36	0.7	-	-
1635	46	F	4.99	3.66	1.6	1.16	3.83	0.17	-	-
1636	24	F	5.53	3.67	1.25	1.55	3.98	0.31	4.76	5.4
1637	64	F	5.41	3.67	2.64	1.15	4.26	0.59	7	5.84
1638	45	F	5.67	3.67	1.99	1	4.67	1.00	3.6	5.9
1639	58	M	5.67	3.67	1.97	0.92	4.75	1.08	7	6
1640	64	F	5.23	3.67	1.98	1.09	4.14	0.47	8.4	6
1641	43	F	5.41	3.67	1.11	1.29	4.12	0.45	-	-
1642	60	F	5.73	3.67	1.42	1.5	4.23	0.56	-	-
1643	53	F	5.52	3.67	1.78	1.08	4.44	0.77	-	-
1644	30	F	5.59	3.67	1.98	1.50	4.09	0.42	-	-
1645	48	F	4.49	3.67	3	0.73	3.76	0.09	-	-
1646	58	F	5.32	3.68	1.36	1.53	3.79	0.11	6.7	5.71
1647	68	F	5.94	3.68	1.48	1.79	4.15	0.47	-	-
1648	65	F	6.25	3.68	2.02	1.72	4.53	0.85	-	-
1649	35	M	5.47	3.68	2.42	1.24	4.23	0.55	-	-
1650	37	F	7.15	3.69	2.28	2.62	4.53	0.84	4.8	5.4
1651	46	F	5.8	3.69	1.21	1.31	4.49	0.80	5.1	5.7
1652	64	F	6.45	3.69	1.77	1.92	4.53	0.84	5.6	5.9
1653	58	M	5.89	3.69	1.72	1.29	4.6	0.91	-	6.9
1654	23	M	5.71	3.69	2.23	0.98	4.73	1.04	-	-
1655	63	F	5.16	3.69	1.45	1.11	4.05	0.36	-	-
1656	44	M	5.92	3.69	2.48	1.00	4.92	1.23	-	-
1657	30	M	6.17	3.7	1.61	1.58	4.59	0.89	5.2	5.5
1658	64	F	5.65	3.7	1.83	1.58	4.07	0.37	8.9	7.5
1659	54	F	6.74	3.7	2.17	1.71	5.03	1.33	-	-
1660	69	M	5.34	3.7	3.77	0.77	4.57	0.87	-	-
1661	31	F	6.08	3.71	2.82	1.61	4.47	0.76	5.2	4.53
1662	35	F	5.77	3.71	0.84	1.86	3.91	0.20	4.8	5.2
1663	37	F	5.66	3.71	1.39	1.74	3.92	0.21	5.5	6
1664	49	M	4.9	3.71	2.51	0.76	4.14	0.43	5.5	6.03
1665	57	F	5.15	3.71	1.14	1.25	3.90	0.19	5.8	6.1
1666	74	F	5.35	3.71	0.98	1.28	4.07	0.36	6.4	6.25
1667	55	F	5.01	3.71	2.5	0.61	4.40	0.69	11	10.57
1668	44	M	5.41	3.71	2.97	0.91	4.5	0.79	10.2	11.1
1669	43	M	5.35	3.71	2.01	1.17	4.18	0.47	4.9	-
1670	59	F	5.41	3.71	2.46	1.34	4.07	0.36	-	-
1671	25	F	6.11	3.72	2.5	1.92	4.19	0.47	-	5.5
1672	58	F	5.48	3.72	1.8	1.19	4.29	0.57	7	9.2
1673	65	F	5.44	3.72	1.59	1.18	4.26	0.54	14.8	11.3
1674	25	M	5.81	3.72	0.66	1.63	4.18	0.46	5	-
1675	46	M	5.55	3.72	0.5	1.4	4.15	0.43	-	-
1676	40	M	5.64	3.72	2.74	1.17	4.47	0.75	-	-
1677	58	F	5.42	3.72	3.15	1.02	4.4	0.68	-	-
1678	61	F	7.15	3.72	4.96	0.9	6.25	2.53	-	-
1679	52	F	6.42	3.72	5.09	1.08	5.34	1.62	-	-
1680	38	M	4.81	3.73	2.02	0.84	3.97	0.24	9.6	4.7
1681	40	F	5.45	3.73	1.96	1.43	4.02	0.29	5.3	5.59
1682	53	M	5.76	3.73	2.55	0.7	5.06	1.33	6	8.5
1683	65	F	5.59	3.73	1.89	0.94	4.65	0.92	9	9
1684	57	F	5.29	3.73	0.69	1.08	4.21	0.48	-	-
1685	54	F	5.36	3.73	1.06	1.34	4.02	0.29	-	-
1686	54	M	4.8	3.73	1.45	0.81	3.99	0.26	-	-
1687	74	M	5.74	3.73	3.42	0.8	4.94	1.21	-	-
1688	53	F	5.21	3.74	1.33	1.32	3.89	0.15	4.7	4.9
1689	25	M	5.59	3.74	0.46	1.59	4.00	0.26	-	5.09
1690	53	F	5.52	3.74	1.97	1.35	4.17	0.43	4.9	5.4
1691	59	F	5.54	3.74	1.02	1.61	3.93	0.19	5.3	5.4
1692	49	F	5.15	3.74	1.89	1.1	4.05	0.31	4.8	5.45
1693	49	F	6.32	3.74	0.94	1.7	4.62	0.88	-	-
1694	46	M	5.79	3.74	1.1	1.31	4.48	0.74	-	-
1695	34	F	5.32	3.74	1.85	1.28	4.04	0.3	-	-
1696	24	F	5.49	3.75	1.02	1.6	3.89	0.14	-	5.05
1697	42	F	5.53	3.75	1.72	1.35	4.18	0.43	5.7	5.07
1698	58	F	5.6	3.75	0.96	1.7	3.9	0.15	6.5	5.8
1699	48	F	5.73	3.75	1.24	1.53	4.2	0.45	5.9	6.7
1700	33	F	5.94	3.75	1.78	1.38	4.56	0.81	7.1	6.75
1701	48	F	5.32	3.75	1.84	1.33	3.99	0.24	5.2	-
1702	56	F	5.63	3.75	1.07	1.84	3.79	0.04	-	-
1703	48	F	5.33	3.75	1.98	1.23	4.1	0.35	-	-
1704	45	F	5.4	3.75	2.49	1.2	4.2	0.45	-	-
1705	31	F	5.52	3.75	3.02	0.84	4.68	0.93	-	-
1706	56	F	5.67	3.76	1.64	1.42	4.25	0.49	4.8	4.2
1707	32	M	5.57	3.76	2.48	0.82	4.75	0.99	5.2	4.83
1708	38	F	5.86	3.76	0.95	1.73	4.13	0.37	5.2	5.5
1709	42	M	6.08	3.76	1.87	2.21	3.87	0.11	4.7	5.9
1710	45	M	4.67	3.76	2.4	0.77	3.90	0.14	6	6.4
1711	49	M	5.48	3.76	1.72	0.92	4.56	0.80	5.7	6.7
1712	58	F	5.21	3.76	2.28	1.094	4.12	0.36	7.88	7.4
1713	53	F	6.26	3.76	2.63	1.83	4.43	0.67	8.5	9.9
1714	36	F	5.36	3.76	1.12	1.43	3.93	0.17	-	-
1715	51	F	5.53	3.76	0.93	1.32	4.21	0.45	-	-
1716	52	F	6.14	3.76	2.49	1.55	4.59	0.83	-	-
1717	39	F	6.28	3.77	1.62	1.56	4.72	0.95	5.5	5.3
1718	56	F	5.91	3.77	1.9	1.03	4.88	1.11	4.8	5.35
1719	52	F	5.56	3.77	1.38	1.57	3.99	0.22	5.7	5.84
1720	57	F	5.19	3.77	1.8	1	4.19	0.42	6	6
1721	67	M	5.36	3.77	1.66	1.43	3.93	0.16	9.4	7.23
1722	37	F	6.19	3.77	0.63	2.22	3.97	0.2	5	-
1723	23	F	5.22	3.77	0.86	1.15	4.07	0.3	5.1	-
1724	49	F	5.45	3.77	1.7	1.26	4.19	0.42	9.9	-
1725	57	F	5.98	3.77	1.03	2.00	3.98	0.21	-	-
1726	69	F	5.03	3.77	1.67	1.13	3.9	0.13	-	-
1727	64	F	6.42	3.77	5.64	1.36	5.06	1.29	-	-
1728	42	F	5.66	3.78	1.13	1.29	4.37	0.59	4.1	4.87
1729	41	F	5.8	3.78	2	1.45	4.35	0.57	5.6	5.5
1730	23	M	5.32	3.78	0.74	1.17	4.15	0.37	5.1	5.87
1731	57	F	5.48	3.78	2.08	1.08	4.4	0.62	6.8	7.32
1732	30	F	5.64	3.78	2.22	1.35	4.29	0.51	-	-
1733	64	F	5.61	3.79	1.25	1.18	4.43	0.64	6.6	6.3
1734	64	F	5.03	3.79	1.33	1.09	3.94	0.15	12.5	8.73
1735	43	F	6.32	3.79	2.14	1.66	4.66	0.87	-	-
1736	56	F	6.72	3.8	2.21	1.76	4.96	1.16	5.1	5.26
1737	39	F	5.68	3.8	0.85	1.61	4.07	0.27	5.1	5.87
1738	54	F	5.5	3.8	1.23	1.26	4.24	0.44	6.7	6.09
1739	61	F	5.15	3.8	1.65	1.25	3.9	0.1	-	-
1740	37	M	5.04	3.81	1.16	1.07	3.97	0.16	6.2	5.1
1741	47	F	6.22	3.81	4.97	1.33	4.89	1.08	4.9	5.3
1742	53	F	6.05	3.81	1.54	2.16	3.89	0.08	4.1	5.42
1743	55	F	5.78	3.81	0.65	1.66	4.12	0.31	5.4	5.6
1744	50	F	5.99	3.81	1.81	1.23	4.76	0.95	-	-
1745	28	M	5.85	3.82	2.07	0.91	4.94	1.12	5.9	5.62
1746	49	F	5.87	3.82	3.25	1	4.87	1.05	5.4	5.8
1747	62	M	5.26	3.83	2.31	0.97	4.29	0.46	8.3	7.6
1748	28	M	5.76	3.84	1.8	1.07	4.69	0.85	6	5.2
1749	40	M	5.66	3.84	1.07	1.12	4.54	0.70	-	5.37
1750	35	F	5.32	3.84	1.43	1.21	4.11	0.27	6	5.8
1751	58	F	6.05	3.84	1.8	1.44	4.61	0.77	5.1	5.9
1752	35	M	5.7	3.84	1.24	1.47	4.23	0.39	-	-
1753	24	F	5.55	3.85	0.56	1.51	4.04	0.19	4.9	4.85
1754	46	F	5.46	3.85	1.1	1.24	4.22	0.37	5.3	5.4
1755	29	F	5.46	3.85	1.36	1.54	3.92	0.07	4.6	5.5
1756	56	F	5.8	3.85	1.19	1.64	4.16	0.31	6.4	6
1757	57	F	5.39	3.85	0.79	1.49	3.90	0.05	5.6	6.24
1758	60	F	7.17	3.85	3.12	1.27	5.9	2.05	-	-
1759	53	M	5.34	3.86	0.79	1.39	3.95	0.09	5.5	5.6
1760	56	F	5.74	3.86	1.13	1.52	4.22	0.36	5.4	5.8
1761	57	F	5.98	3.86	1	1.69	4.29	0.43	5.8	6.04
1762	55	F	6.56	3.86	2.43	1.32	5.24	1.38	7.7	8.7
1763	69	F	5.44	3.86	1.76	1.52	3.92	0.06	13.43	13
1764	44	F	6.4	3.86	0.96	2.10	4.30	0.44	-	-
1765	36	M	5.22	3.86	1.11	1.19	4.03	0.17	-	-
1766	57	M	5.42	3.86	1.51	1.32	4.1	0.24	-	-
1767	48	M	5.68	3.86	2.65	1.06	4.62	0.76	-	-
1768	55	F	5.99	3.86	3.18	1.49	4.5	0.64	-	-
1769	36	F	6.29	3.87	3.24	1.46	4.83	0.96	4.6	4.65
1770	41	M	5.99	3.87	0.72	2.08	3.91	0.04	5.1	5
1771	34	F	6.19	3.87	0.94	1.78	4.41	0.54	6.2	5.6
1772	49	M	5.2	3.87	2.27	1.15	4.05	0.18	6.1	5.77
1773	53	F	5.24	3.87	1.08	1.16	4.08	0.21	5.4	6
1774	53	F	5.61	3.87	2.15	1.15	4.46	0.59	7.1	6.03
1775	33	F	5.88	3.87	0.83	1.78	4.10	0.23	6.6	7
1776	55	M	5.14	3.87	1.18	1.18	3.96	0.09	9.7	7.6
1777	53	M	7.88	3.87	7.88	0.62	7.26	3.39	9.2	11.75
1778	30	F	5.44	3.87	0.63	1.3	4.14	0.27	5	-
1779	44	F	5.36	3.87	1.55	1.39	3.97	0.10	5.5	-
1780	56	M	5.4	3.88	0.92	1.23	4.17	0.29	5.4	5.33
1781	35	M	5.51	3.88	0.81	1.62	3.89	0.01	5.14	5.4
1782	55	F	5.79	3.88	1.5	1.55	4.24	0.36	5.5	5.68
1783	51	M	5.28	3.88	1.99	1.16	4.12	0.24	4.9	6.11
1784	57	M	5.09	3.88	1.12	1.1	3.99	0.11	5.9	6.3
1785	41	M	6.63	3.88	2.7	1.81	4.82	0.94	6	6.34
1786	59	F	5.87	3.88	2.12	1.49	4.38	0.50	-	9.1
1787	43	F	5.93	3.88	1.04	1.48	4.45	0.57	-	-
1788	49	F	5.85	3.89	1.3	1.61	4.24	0.35	5.4	5.4
1789	46	M	5.8	3.89	2.84	1.17	4.63	0.74	17.4	11
1790	53	M	5.59	3.89	1.45	1.25	4.34	0.45	-	-
1791	57	F	6.32	3.89	2.16	1.23	5.09	1.2	-	-
1792	58	F	5.85	3.9	0.83	1.32	4.53	0.63	4.8	4.8
1793	52	F	5.28	3.9	0.8	1.37	3.91	0.01	5.3	5.1
1794	49	M	6.84	3.9	2.37	1.25	5.59	1.69	5.4	5.28
1795	52	F	5.64	3.9	1.3	1.41	4.23	0.33	5.3	6.2
1796	45	F	5.22	3.9	1.51	1.084	4.14	0.24	8.84	6.6
1797	43	M	5.04	3.9	1.25	1.11	3.93	0.03	4.5	-
1798	50	F	5.91	3.9	0.82	1.4	4.51	0.61	4.8	-
1799	59	F	6.15	3.91	1.88	1.24	4.91	1.00	5.1	5.56
1800	56	M	5.8	3.91	1.55	1.24	4.56	0.65	5.9	5.64
1801	47	F	6.12	3.91	0.88	1.74	4.38	0.47	5.3	5.85
1802	59	M	5.5	3.91	3.14	0.83	4.67	0.76	5.2	6.2
1803	46	M	5.97	3.91	2.56	1.28	4.69	0.78	10.8	8.1
1804	23	M	5.79	3.91	0.48	1.66	4.13	0.22	4.5	-
1805	42	F	5.53	3.91	1.1	1.33	4.2	0.29	-	-
1806	38	F	5	3.91	1.22	0.91	4.09	0.18	-	-
1807	40	M	5.81	3.92	1.06	1.31	4.50	0.58	-	5.21
1808	55	M	5.51	3.92	1.49	1.27	4.24	0.32	5.2	5.3
1809	46	F	6.09	3.92	1.54	1.72	4.37	0.45	4.9	5.78
1810	51	F	5.72	3.92	2.38	1.31	4.41	0.49	5.4	6
1811	73	F	5.79	3.92	2.43	1.11	4.68	0.76	6.4	6.1
1812	56	F	5.91	3.92	0.95	1.46	4.45	0.53	6.7	6.7
1813	56	M	5.35	3.92	1.46	1.03	4.32	0.4	11	8.1
1814	60	F	5.47	3.92	1.15	1.15	4.32	0.4	10.9	14
1815	54	M	5.81	3.92	1.41	1.06	4.75	0.83	-	-
1816	48	F	5.85	3.92	1.47	1.6	4.25	0.33	-	-
1817	61	F	5.74	3.92	1.56	1.32	4.42	0.5	-	-
1818	41	M	6.23	3.93	1.08	1.82	4.41	0.48	5.2	5.6
1819	46	F	5.77	3.93	5.24	0.96	4.81	0.88	5.4	6
1820	64	M	5.48	3.93	2.97	0.81	4.67	0.74	8.1	7.08
1821	63	M	5.25	3.93	2.34	1.04	4.21	0.28	18	11.25
1822	30	F	5.28	3.93	0.83	1.24	4.04	0.11	-	-
1823	51	F	5.8	3.93	1.37	1.45	4.35	0.42	-	-
1824	32	M	5.68	3.93	3.26	0.84	4.84	0.91	-	-
1825	48	F	6.06	3.93	6.42	1.26	4.80	0.87	-	-
1826	43	F	5.47	3.94	1.03	1.33	4.14	0.20	5.1	5.3
1827	59	M	5.45	3.94	1.14	1.19	4.26	0.32	4.9	5.34
1828	68	F	5.56	3.94	1.09	1.19	4.37	0.43	4.9	5.48
1829	68	F	6.04	3.94	1.18	1.44	4.60	0.66	9.4	5.54
1830	57	F	5.64	3.94	1.83	1.58	4.06	0.12	6	6.4
1831	70	F	6.8	3.94	5.17	1.14	5.66	1.72	10.7	8.1
1832	67	F	5.56	3.94	2.17	0.99	4.57	0.63	-	-
1833	59	F	5.81	3.95	2.38	1.16	4.65	0.70	5.4	5.7
1834	45	F	5.62	3.95	2.55	1.29	4.33	0.38	6	5.7
1835	33	M	5.55	3.95	2.07	0.93	4.62	0.67	5.8	5.8
1836	43	F	5.71	3.95	1.6	1.42	4.29	0.34	4.7	5.82
1837	58	M	5.45	3.95	1.09	1.16	4.29	0.34	4.8	6.43
1838	30	M	6.3	3.95	2.83	2.07	4.23	0.28	10.9	8.5
1839	56	M	5.59	3.95	2.89	0.86	4.73	0.78	-	9.4
1840	45	F	5.86	3.95	1.13	1.24	4.62	0.67	5	-
1841	30	M	5.54	3.95	1.13	1.4	4.14	0.19	5.2	-
1842	24	F	6.48	3.95	1.43	2.09	4.39	0.44	-	-
1843	46	F	5.89	3.95	0.72	1.58	4.31	0.36	-	-
1844	63	M	5.51	3.95	1.00	0.87	4.64	0.69	-	-
1845	25	F	5.91	3.95	1.53	1.06	4.85	0.9	-	-
1846	55	M	5.79	3.95	2.73	1.37	4.42	0.47	-	-
1847	65	F	6.46	3.96	2.09	1.55	4.91	0.95	5.4	4.9
1848	43	F	5.95	3.96	0.84	1.77	4.18	0.22	-	4.9
1849	61	F	5.63	3.96	1.73	1.62	4.01	0.05	5.3	5.3
1850	48	M	5.76	3.96	2.19	0.91	4.85	0.89	5.6	-
1851	58	F	5.62	3.96	1.24	1.53	4.09	0.13	-	-
1852	76	F	5.77	3.96	1.81	1.29	4.48	0.52	-	-
1853	61	F	5.29	3.96	2.49	1.17	4.12	0.16	-	-
1854	36	M	6.39	3.96	3.89	1.11	5.28	1.32	-	-
1855	25	M	5.3	3.97	1.18	1.01	4.29	0.32	-	5.25
1856	49	M	5.08	3.97	2.3	1.04	4.04	0.07	5.6	5.3
1857	42	F	6.08	3.97	1.42	1.67	4.41	0.44	5.5	5.45
1858	18	M	5.42	3.97	0.82	1.35	4.07	0.10	5.6	5.79
1859	80	F	5.76	3.97	0.9	1.63	4.13	0.16	5.2	6
1860	40	M	5.54	3.97	3.03	0.83	4.71	0.74	-	6
1861	68	F	5.25	3.97	2.72	1.01	4.24	0.27	8	6.5
1862	54	F	5.38	3.97	2.56	0.88	4.50	0.53	9.3	9.2
1863	31	F	5.95	3.97	2.25	1.62	4.33	0.36	4.5	-
1864	81	M	5.51	3.97	2.33	1.06	4.45	0.48	-	-
1865	45	F	5.54	3.98	1.37	1.42	4.12	0.14	4.2	4
1866	55	F	7.26	3.98	0.63	2.42	4.84	0.86	4.8	5.8
1867	83	F	5.92	3.98	2.59	1.2	4.72	0.74	5.1	5.8
1868	24	M	5.46	3.98	2.53	1.14	4.32	0.34	8	5.92
1869	65	F	6.25	3.98	2.05	1.68	4.57	0.59	5.6	6.46
1870	62	F	6.2	3.98	2.03	1.83	4.37	0.39	8.7	7.5
1871	20	M	5.43	3.98	0.74	1.41	4.02	0.04	16.8	10.7
1872	67	F	5.75	3.98	5.25	0.94	4.81	0.83	10.8	11.8
1873	22	F	5.66	3.98	1.22	1.44	4.22	0.24	4.5	-
1874	28	M	5.35	3.98	1.42	0.78	4.57	0.59	-	-
1875	30	F	6	3.98	1.8	1.05	4.95	0.97	-	-
1876	43	M	6.04	3.98	3.37	0.93	5.11	1.13	-	-
1877	38	F	5.86	3.99	0.86	1.66	4.20	0.21	5	5.2
1878	54	F	5.51	3.99	2.4	1.47	4.04	0.05	5.5	5.3
1879	61	M	5.18	3.99	1.36	0.93	4.25	0.26	5.4	5.4
1880	30	F	5.36	3.99	2.33	0.91	4.45	0.46	5.6	6
1881	26	F	6.1	3.99	2.35	1.46	4.64	0.65	5.6	6.13
1882	36	F	5.66	3.99	1.29	1.32	4.34	0.35	4.9	-
1883	18	F	5.64	4	0.52	1.55	4.09	0.09	4.5	5.23
1884	60	M	6.37	4	1.34	2.12	4.25	0.25	-	5.84
1885	57	M	5.34	4	2.08	1.08	4.26	0.26	6.9	6.44
1886	65	M	6.49	4	3.48	1.01	5.48	1.48	15.1	13.15
1887	62	M	5.17	4	2.06	0.97	4.20	0.20	6.9	-
1888	39	F	5.62	4	0.97	1.38	4.24	0.24	-	-
1889	33	F	5.77	4	1.32	1.41	4.36	0.36	-	-
1890	34	M	6.28	4.01	3.07	1.16	5.12	1.11	5.3	4.9
1891	28	F	5.59	4.01	1.02	1.47	4.12	0.11	-	-
1892	42	F	6.44	4.01	1.44	1.63	4.81	0.8	-	-
1893	57	F	6.33	4.01	3.45	1.21	5.12	1.11	-	-
1894	37	M	5.89	4.02	0.96	1.45	4.44	0.42	5	5.6
1895	61	M	6.61	4.02	1.81	1.34	5.27	1.25	5.7	5.7
1896	46	F	5.64	4.02	2.01	1.16	4.48	0.46	3.9	8.4
1897	76	M	5.93	4.02	1.47	1.29	4.64	0.62	16.6	10.7
1898	57	F	5.57	4.02	1.78	1.18	4.39	0.37	-	-
1899	55	M	5.44	4.02	1.92	1.18	4.26	0.24	-	-
1900	33	M	6.02	4.03	2.27	1.03	4.99	0.96	4.6	5.7
1901	68	M	5.3	4.03	3.02	0.88	4.42	0.39	-	6.13
1902	45	F	5.48	4.03	0.94	1.42	4.06	0.03	-	-
1903	65	M	6.33	4.04	3.81	0.84	5.49	1.45	5.2	5.3
1904	29	M	6.5	4.04	1.69	1.38	5.12	1.08	5	5.36
1905	57	F	6.29	4.04	0.89	1.99	4.30	0.26	5.5	5.51
1906	54	F	5.71	4.04	2.62	1.193	4.52	0.48	5.9	6.2
1907	65	F	5.61	4.04	1.17	1.3	4.31	0.27	7.7	7.7
1908	58	F	6.12	4.04	2.12	1.13	4.99	0.95	5.8	-
1909	54	F	6.81	4.05	2.53	1.54	5.27	1.22	5.8	6.1
1910	61	F	5.98	4.05	1.27	1.74	4.24	0.19	5.2	-
1911	42	F	6.07	4.06	1.28	1.73	4.34	0.28	5.7	5.3
1912	62	F	6.2	4.06	1.67	1.22	4.98	0.92	6.2	7.5
1913	63	F	5.2	4.06	2.03	1.04	4.16	0.1	14	11.6
1914	48	M	5.58	4.07	1.18	1.12	4.46	0.39	4.7	5.31
1915	58	F	6.8	4.07	0.86	1.77	5.03	0.96	5.4	5.56
1916	30	F	6.06	4.07	2.56	1.28	4.78	0.71	5.3	6.01
1917	68	M	5.31	4.07	2.68	1.21	4.10	0.03	5.7	6.7
1918	79	F	6.08	4.07	3.51	0.79	5.29	1.22	8	6.8
1919	57	M	6.16	4.07	2.27	1.66	4.5	0.43	-	-
1920	53	M	5.93	4.08	2.4	1.46	4.47	0.39	5	5.56
1921	53	M	5.92	4.08	2.01	1	4.92	0.84	6.1	5.9
1922	73	F	6.17	4.08	1.73	1.2	4.97	0.89	6	6.13
1923	55	F	5.75	4.08	2	1.16	4.59	0.51	20.9	13.63
1924	41	F	6.47	4.08	1.99	1.40	5.07	0.99	-	-
1925	58	F	6.31	4.09	0.49	2.15	4.16	0.07	7.5	5.92
1926	52	F	6.24	4.09	1.97	1.39	4.85	0.76	-	-
1927	57	F	5.99	4.1	0.75	1.88	4.11	0.01	4.9	5.1
1928	20	M	5.07	4.1	0.96	0.82	4.25	0.15	5.5	5.4
1929	36	M	5.97	4.1	2.25	1.12	4.85	0.75	5.7	6
1930	47	M	6.4	4.1	1.36	1.76	4.64	0.54	-	-
1931	25	F	6.58	4.11	0.86	1.78	4.80	0.69	5	5.4
1932	65	M	5.5	4.11	1.45	1.23	4.27	0.16	4.4	5.6
1933	38	M	5.71	4.11	1.44	1.21	4.50	0.39	5	5.7
1934	58	F	6.01	4.11	1.08	1.87	4.14	0.03	4.9	5.8
1935	38	M	5.32	4.11	1.27	1.03	4.29	0.18	5.5	5.8
1936	55	F	6.01	4.11	2.9	1.31	4.7	0.59	6	5.9
1937	58	F	5.72	4.11	1.67	1.21	4.51	0.40	-	6.05
1938	42	M	5.65	4.11	4.58	1.03	4.62	0.51	5.9	6.1
1939	58	M	6.13	4.11	2.99	1.01	5.121	1.011	-	-
1940	59	F	5.74	4.12	2.42	1.134	4.606	0.486	11.26	9.2
1941	64	F	5.65	4.13	1.21	1.43	4.22	0.09	5.7	5.2
1942	48	F	5.38	4.13	1.37	1.13	4.25	0.12	-	-
1943	45	F	6.27	4.13	2.69	1.34	4.93	0.8	-	-
1944	70	M	5.74	4.14	1.63	1.23	4.51	0.37	6.5	6.7
1945	31	F	6.54	4.14	0.89	1.74	4.80	0.66	4.2	-
1946	52	M	6.5	4.14	1.9	1.58	4.92	0.78	5.3	-
1947	44	F	6.27	4.15	1.14	1.47	4.8	0.65	4.8	5.4
1948	71	F	6.32	4.15	3.32	1.18	5.14	0.99	8.1	9
1949	58	F	5.86	4.15	2.73	1.19	4.67	0.52	11.4	10.1
1950	33	M	5.83	4.15	1.54	1.06	4.77	0.62	5	-
1951	42	F	6.59	4.16	2.26	1.86	4.73	0.57	5.2	5.42
1952	61	M	5.93	4.16	2.07	1.01	4.92	0.76	5	6.26
1953	57	F	6.52	4.16	2.59	1.64	4.88	0.72	10.1	7.3
1954	65	F	7.19	4.16	6.27	1.24	5.95	1.79	8.6	10.8
1955	46	F	6.2	4.16	2.91	1.21	4.99	0.83	23	15.5
1956	56	F	5.94	4.16	0.71	1.56	4.38	0.22	5.3	-
1957	38	F	6.1	4.17	1.77	1.19	4.91	0.74	5.2	5.1
1958	58	F	6.07	4.17	0.96	1.46	4.61	0.44	5.4	6.01
1959	48	F	6.41	4.17	1.44	1.79	4.62	0.45	6.2	6.06
1960	53	M	6.58	4.17	1.33	1.80	4.78	0.61	-	-
1961	64	F	6.02	4.18	0.8	1.65	4.37	0.19	5.1	5.34
1962	42	F	6.43	4.18	1.92	2.12	4.31	0.13	5.1	5.5
1963	54	F	5.76	4.18	2.17	1.19	4.57	0.39	5.9	6.2
1964	64	M	5.81	4.18	1.65	1.51	4.30	0.12	7	6.5
1965	57	F	6.25	4.18	1.75	1.37	4.88	0.70	17.9	10.4
1966	34	M	6.45	4.18	2.8	1.36	5.09	0.91	4.6	-
1967	25	F	5.76	4.19	1.44	1.22	4.54	0.35	5.2	4.7
1968	40	F	6.79	4.19	1.67	1.71	5.08	0.89	5	5.4
1969	60	F	5.81	4.19	2.48	1.32	4.49	0.30	5.1	5.4
1970	52	M	6.11	4.19	1.11	1.17	4.94	0.75	-	5.6
1971	47	M	6.56	4.19	4.87	0.69	5.87	1.68	8.2	8.3
1972	69	F	6.66	4.19	2.4	1.72	4.94	0.75	-	8.87
1973	34	M	5.74	4.19	1.63	1.22	4.52	0.33	5.2	-
1974	26	F	5.87	4.19	1.73	1.31	4.56	0.37	5.2	-
1975	40	M	6.26	4.19	1.87	1.19	5.07	0.88	5.2	-
1976	36	M	6.98	4.19	3.17	1.33	5.65	1.46	6	-
1977	50	F	5.85	4.19	0.92	1.33	4.52	0.33	6.1	-
1978	36	M	5.69	4.2	1.4	0.95	4.74	0.54	5.4	5.56
1979	51	M	5.59	4.2	0.97	1.27	4.32	0.12	5.9	6.7
1980	57	F	5.38	4.2	0.87	0.98	4.40	0.20	6.7	6.97
1981	57	M	5.94	4.2	1.74	1.27	4.67	0.47	-	-
1982	48	F	6.36	4.21	0.9	2.02	4.34	0.13	4.5	4.98
1983	37	M	6.37	4.21	0.67	1.69	4.68	0.47	4.2	5.8
1984	73	F	6.97	4.21	1.87	1.94	5.03	0.82	5.4	6.09
1985	53	M	5.83	4.21	1.03	1.38	4.45	0.24	5.6	-
1986	56	M	5.83	4.21	2.06	1.27	4.56	0.35	-	-
1987	54	M	6.85	4.22	4.24	1.04	5.81	1.59	7	4.9
1988	33	M	6.97	4.22	4.32	0.57	6.4	2.18	5.6	5.37
1989	46	M	5.89	4.22	1.82	1.36	4.53	0.31	5.7	5.4
1990	61	F	6.05	4.22	1.04	1.39	4.66	0.44	6.2	6.2
1991	37	F	6.06	4.22	1.81	1.15	4.91	0.69	5.2	-
1992	37	M	5.18	4.22	0.78	0.95	4.23	0.01	-	-
1993	65	F	5.71	4.22	2.10	1.29	4.42	0.2	-	-
1994	25	M	5.92	4.23	0.72	1.36	4.56	0.33	-	4.5
1995	21	M	6.11	4.23	2.47	1.3	4.81	0.58	-	5.42
1996	51	M	6.04	4.23	2.28	1.15	4.89	0.66	5.3	5.59
1997	61	F	6.24	4.23	1.29	1.84	4.40	0.17	5.2	5.95
1998	60	F	5.45	4.24	1.81	0.939	4.51	0.27	5.7	5.9
1999	48	F	5.68	4.24	2.38	1.28	4.40	0.16	5.1	6.6
[truncated: 246 more rows]
